# Supplementary material for: Prevalence, incidence and correlates of low risk HPV infection and anogenital warts in a cohort of women living with HIV in Burkina Faso and South Africa
Source: PLoS One. 2018 May 1;13(5):e0196018. doi: 10.1371/journal.pone.0196018 (PMC5929550; doi:10.1371/journal.pone.0196018)
Supplement: S1 File — (XLS) [file pone.0196018.s002.xls]

## Sheet: Sheet1
studyid	sr_cd4res1	sr_pvlres1	inno1	hpv111	hpv161	hpv181	hpv261	hpv311	hpv331	hpv351	hpv391	hpv401	hpv431	hpv441	hpv451	hpv511	hpv521	hpv531	hpv541	hpv561	hpv581	hpv591	hpv661	hpv681	hpv691	hpv701	hpv731	hpv741	hpv821	hpv61	inno281	inno141	art_timing	cin1231	smoker1	hcontra1	cd4_grp1	cd4_grp21	sr_cd4res4	sr_cd4res5	hpv115	hpv165	hpv185	hpv265	hpv315	hpv335	hpv355	hpv395	hpv405
B0001X	329	40	1	no	no	no	no	no	no	no	no	no	no	no	no	no	yes	no	no	no	no	no	no	no	no	no	no	no	no	no	1		on ART before HARP	CIN1	never	no	<=350	201-350	280	481	no	no	yes	no	no	no	no	no	no
B0002W	357	40	1	no	no	no	no	no	yes	yes	no	no	no	no	no	no	no	no	no	no	no	no	no	no	no	no	no	no	no	no	1		on ART before HARP	CIN1	never	yes	>350	350+	458	347	no	no	no	no	no	yes	yes	no	no
B0003V	100	467637	1	no	no	no	no	no	no	yes	no	no	no	no	no	yes	no	yes	no	no	no	no	no	no	yes	no	no	no	no	no	1		on ART before HARP	CIN3	never	no	<=350	<200		142	no	no	no	no	no	no	yes	no	no
B0005R	576	40	0	no	no	no	no	no	no	no	no	no	no	no	no	no	no	no	no	no	no	no	no	no	no	no	no	no	no	no	0		on ART before HARP	CIN1	never	no	>350	350+	502	840	no	no	no	no	no	no	no	no	no
B0006P	606	40																															on ART before HARP	<CIN1	never	no	>350	350+	715	645	no	no	no	no	no	yes	yes	no	no
B0007N	311	40	1	no	no	yes	no	no	no	no	no	no	no	no	no	yes	yes	no	no	no	no	no	no	no	no	no	no	no	no	no	1		on ART before HARP	CIN1	never	yes	<=350	201-350
B0008M	462	3424	1	no	no	no	no	no	no	no	no	no	no	no	no	no	yes	no	no	no	no	no	no	no	no	no	no	no	no	no	1		not on ART	CIN1	never	yes	>350	350+	428	529	no	no	no	no	no	no	no	no	no
B0009L	207	40	0	no	no	no	no	no	no	no	no	no	no	no	no	no	no	yes	no	no	no	no	yes	no	no	no	no	no	no	no	1		on ART before HARP	CIN1	never	yes	<=350	201-350	202	258	no	no	no	no	no	no	no	no	no
B0010A	563	40	1	no	yes	no	no	no	no	no	no	no	no	no	no	no	no	no	no	no	no	no	no	no	no	no	no	no	no	no	1		on ART before HARP	<CIN1	never	yes	>350	350+	533	261	no	yes	no	no	no	no	no	no	no
B0011Y	561	40	0	no	no	no	no	no	no	no	no	no	no	no	no	no	no	no	no	no	no	no	no	no	no	no	no	no	no	no	0		on ART before HARP	<CIN1	never	no	>350	350+	947	654	no	no	no	no	no	no	no	no	no
B0012X	572	40	0	no	no	no	no	no	no	no	no	no	no	no	no	no	no	no	no	no	no	no	no	no	yes	no	no	no	no	no	1		on ART before HARP	CIN1	never	yes	>350	350+	502	651	no	no	no	no	no	no	no	no	no
B0014V	662	40	0	no	no	no	no	no	no	no	no	no	no	no	no	no	no	no	no	no	no	no	no	no	no	no	no	no	no	no	0		on ART before HARP	<CIN1	never	no	>350	350+		441	no	no	yes	no	no	no	no	no	no
B0015T	764	40	1	no	no	no	no	no	no	no	yes	no	no	no	no	no	no	no	no	no	no	no	no	no	no	no	no	no	no	no	1		on ART before HARP	<CIN1	never	no	>350	350+	826	1003	no	no	no	no	yes	no	no	no	no
B0017P	399	40	1	no	no	no	no	no	yes	no	no	no	no	no	no	no	no	no	no	no	no	no	no	no	no	no	no	no	no	no	1		on ART before HARP	CIN1	never	yes	>350	350+	538	506	no	yes	no	no	no	no	no	no	no
B0018N	591	205418	1	no	no	no	no	no	yes	no	no	no	no	no	no	no	no	no	no	no	no	no	no	no	no	no	no	no	no	no	1		on ART before HARP	<CIN1	never	no	>350	350+	368	250	no	yes	no	no	no	yes	no	no	no
B0019M	316	40	1	no	no	no	no	no	no	no	no	no	no	no	yes	no	no	no	no	no	no	no	no	no	no	no	no	no	no	no	1		on ART before HARP	CIN1	never	no	<=350	201-350	673	654	no	no	no	no	no	no	no	no	no
B0020B	383	26925	0	no	no	no	no	no	no	no	no	no	no	no	no	no	no	no	no	no	no	no	no	no	no	no	no	no	no	no	0		not on ART	CIN1	never	yes	>350	350+	385	420	no	no	no	no	no	no	no	no	no
B0021A	680	46	0	no	no	no	no	no	no	no	no	no	no	no	no	no	no	no	no	no	no	no	no	no	no	no	no	no	no	no	0		on ART before HARP	<CIN1	never	yes	>350	350+	714	816	no	yes	yes	no	no	no	no	no	no
B0022Y	18	47	1	no	yes	yes	no	no	no	no	no	no	no	no	no	no	no	no	no	no	no	no	yes	no	no	no	no	no	no	no	1		on ART before HARP		never	no	<=350	<200	117	105	no	no	yes	no	no	no	no	no	no
B0023X	979	40	0	no	no	no	no	no	no	no	no	no	no	no	no	no	no	no	no	no	no	no	no	no	no	no	no	no	no	no	0		on ART before HARP	<CIN1	never	yes	>350	350+	984	978	no	no	no	no	yes	no	no	no	no
B0024W	329	4946	1	no	no	no	no	no	no	no	no	no	no	no	yes	no	no	no	no	no	no	no	no	no	no	no	no	no	no	no	1		on ART after enrolment	CIN1	never	no	<=350	201-350	363	371	no	no	no	no	no	no	no	no	no
B0025V	591	40	1	no	no	no	no	no	no	no	no	no	no	no	no	no	yes	no	no	no	no	no	no	no	no	no	no	yes	no	no	1		on ART before HARP	CIN1	never	no	>350	350+	685	740	no	no	no	no	no	no	no	no	no
B0026T	386	167	0	no	no	no	no	no	no	no	no	no	no	yes	no	no	no	no	no	no	no	no	no	no	no	no	no	no	no	no	1		on ART before HARP		never	no	>350	350+	466	396	no	no	yes	no	no	yes	no	no	no
B0027R	477	177	0	no	no	no	no	no	no	no	no	no	no	no	no	no	no	no	no	no	no	no	no	no	no	no	no	no	no	no	0		on ART before HARP	<CIN1	never	no	>350	350+	660	758	no	no	no	no	no	no	no	no	no
B0028P	995	469	0	no	no	no	no	no	no	no	no	no	no	no	no	no	no	no	no	no	no	no	no	no	no	no	no	no	no	no	0		on ART before HARP	<CIN1	never	yes	>350	350+	516	733	no	yes	no	no	no	no	no	no	no
B0029N	406	40	0	no	no	no	no	no	no	no	no	no	no	no	no	no	no	no	no	no	no	no	no	no	yes	no	no	no	no	no	1		on ART before HARP	<CIN1	never	yes	>350	350+	545	485	no	no	no	no	no	no	no	no	no
B0030C	315	40	1	no	no	yes	no	no	no	no	no	no	no	no	no	no	yes	no	no	no	no	no	no	no	no	no	no	no	no	no	1		on ART before HARP	<CIN1	never	yes	<=350	201-350	413	486	no	no	yes	no	no	no	no	no	no
B0031B	327	40	0	no	no	no	no	no	no	no	no	no	no	no	no	no	no	no	no	no	no	no	no	no	no	no	no	no	no	no	0		on ART before HARP	<CIN1	never	yes	<=350	201-350	421	494	no	no	no	no	no	no	no	no	no
B0032A	594	40	0	no	no	no	no	no	no	no	no	no	no	no	no	no	no	no	no	no	no	no	no	no	no	no	no	no	no	no	0		on ART before HARP	CIN1	never	yes	>350	350+	750	733	no	no	no	no	no	no	no	no	no
B0033Y	315	1006353	0	no	no	no	no	no	no	no	no	no	no	no	no	no	no	no	no	no	no	no	no	no	no	no	no	no	no	no	0		not on ART	<CIN1	never	no	<=350	201-350	239	232	no	no	no	no	no	no	no	no	no
B0034X	591	226	1	no	no	no	no	no	no	no	no	no	no	no	no	yes	no	no	no	no	no	no	no	no	no	no	no	no	no	no	1		on ART before HARP		never	no	>350	350+	748	657	no	yes	no	no	no	no	no	no	no
B0035W	369	40	1	no	no	yes	no	no	no	no	no	no	no	no	no	yes	no	no	no	no	no	no	no	no	no	no	no	no	no	no	1		on ART before HARP	CIN1	never	no	>350	350+			no	no	yes	no	no	no	no	no	no
B0036V	357	47	1	no	no	no	no	no	no	no	no	no	no	no	no	no	yes	yes	no	no	no	no	no	no	no	no	no	no	no	no	1		on ART before HARP	CIN1	never	no	>350	350+	598	600	no	no	yes	no	no	no	no	no	no
B0037T	596	40	1	no	no	no	no	yes	no	no	no	no	no	yes	no	no	no	no	no	no	no	no	no	no	no	no	no	no	no	no	1		on ART by enrolment	CIN1	never	yes	>350	350+
B0038R	682	40	0	no	no	no	no	no	no	no	no	no	no	no	no	no	no	no	no	no	no	no	no	no	no	no	no	no	no	no	0		on ART before HARP	<CIN1	never	no	>350	350+		1022	no	no	no	no	no	no	no	no	no
B0039P	600	332	1	no	no	no	no	no	no	no	no	no	no	no	yes	no	no	yes	no	no	no	no	no	no	no	no	no	yes	no	no	1		on ART before HARP	CIN1	never	yes	>350	350+	585	676	no	no	no	no	no	no	no	no	no
B0040D	612	40	1	no	no	no	no	no	no	no	no	no	no	yes	no	no	yes	no	no	no	no	no	no	no	no	no	no	no	no	no	1		on ART before HARP	CIN1	never	no	>350	350+	409	618	no	no	no	no	no	no	no	no	no
B0041C	104	3881856	0	no	no	no	no	no	no	no	no	no	no	no	no	no	no	no	no	no	no	no	no	no	no	no	no	no	no	no	0		on ART before HARP	CIN1	never	no	<=350	<200	181	181	no	no	no	no	no	no	no	no	no
B0042B	705	40	0	no	no	no	no	no	no	no	no	no	no	no	no	no	no	no	no	no	no	no	no	no	no	no	no	no	no	no	0		on ART before HARP	CIN1	never	no	>350	350+	798	951	no	no	no	no	no	no	no	no	no
B0043A	430	14502	0	no	no	no	no	no	no	no	no	no	no	no	no	no	no	no	no	no	no	no	no	no	no	no	no	no	no	no	0		not on ART	<CIN1	never	yes	>350	350+	488	586	no	no	no	no	no	no	no	no	no
B0044Y	357	253657	1	no	no	no	no	yes	no	no	no	no	no	yes	no	no	no	no	no	no	no	no	no	no	no	no	no	no	no	no	1		on ART after enrolment	CIN1	never	yes	>350	350+	439	544	no	no	no	no	no	no	no	no	no
B0045X	380	40	1	no	no	no	no	no	no	no	no	no	no	no	no	yes	no	no	no	no	no	no	no	no	no	no	no	no	no	no	1		on ART before HARP	<CIN1	never	no	>350	350+	544	595	no	no	no	no	no	no	no	no	no
B0046W	518	40	0	no	no	no	no	no	no	no	no	no	no	no	no	no	no	no	no	no	no	no	no	no	no	no	no	no	no	no	0		on ART before HARP	<CIN1	never	no	>350	350+	603	603	no	no	no	no	no	no	no	no	no
B0047V	982	40	0	no	no	no	no	no	no	no	no	no	no	no	no	no	no	no	no	no	no	no	no	no	no	no	no	no	no	no	0		on ART before HARP	<CIN1	never	yes	>350	350+	961	715	no	no	no	no	no	no	no	no	no
B0048T	700	40	1	no	no	no	no	no	no	no	no	no	no	no	no	yes	no	no	no	no	no	no	no	no	no	no	no	no	no	no	1		on ART before HARP	CIN1	never	no	>350	350+	919	872	no	no	no	no	no	no	no	no	no
B0049R	389	1319	0	no	no	no	no	no	no	no	no	no	no	no	no	no	no	no	no	no	no	no	no	no	no	no	no	no	no	no	0		on ART before HARP	<CIN1	never	no	>350	350+		318	no	no	no	no	no	no	no	no	no
B0050E	391	60015	1	no	yes	no	no	no	no	no	yes	no	no	no	no	no	no	no	no	no	yes	no	no	no	no	no	no	no	no	no	1		not on ART	<CIN1	never	yes	>350	350+	393	341	no	no	no	no	no	no	no	yes	no
B0051D	302	40	1	no	no	no	no	no	no	no	no	no	no	yes	no	yes	no	no	yes	no	no	no	no	no	no	no	no	no	no	no	1		on ART before HARP	<CIN1	ever	no	<=350	201-350	328	440	no	no	no	no	no	no	no	no	no
B0052C	688	40	0	no	no	no	no	no	no	no	no	no	no	no	no	no	no	no	no	no	no	no	no	no	no	no	no	no	no	no	0		on ART before HARP	CIN1	never	yes	>350	350+	481	502	no	no	no	no	yes	no	no	no	no
B0053B	489	40	1	no	yes	no	no	no	no	no	no	no	no	no	no	no	no	no	no	no	no	no	no	no	no	no	no	no	no	no	1		on ART before HARP	CIN3	never	no	>350	350+
B0054A	262	14401	1	no	yes	no	no	no	no	no	no	no	no	yes	no	no	yes	no	no	no	no	no	no	no	no	no	no	no	yes	no	1		not on ART	CIN1	never	no	<=350	201-350
B0055Y	564	40																															on ART before HARP	CIN2	never	yes	>350	350+
B0056X	484	40	1	no	no	no	no	yes	no	no	no	no	no	yes	no	yes	no	no	no	no	no	no	no	no	no	no	no	no	no	no	1		on ART before HARP	<CIN1	never	no	>350	350+
B0058V	41	3867	1	no	no	no	no	yes	yes	no	no	no	no	no	yes	no	no	no	no	no	no	no	no	no	yes	no	no	no	no	no	1		on ART before HARP	CIN1	never	no	<=350	<200	263	395	no	no	no	no	yes	no	no	no	no
B0059T	477	40	1	no	no	no	no	no	no	no	no	no	no	no	no	no	no	no	no	no	yes	no	no	no	no	no	no	no	no	no	1		on ART before HARP	CIN3	never	yes	>350	350+
B0060F	700	40	1	no	no	no	no	no	no	no	no	no	no	no	no	yes	yes	no	no	no	no	no	no	no	no	no	no	no	no	no	1		on ART before HARP	CIN3	never	no	>350	350+	802	973	no	no	no	no	no	no	no	no	no
B0061E		40	1	no	no	no	no	no	no	yes	no	no	no	no	no	no	yes	no	no	no	no	no	no	no	no	no	no	no	no	no	1		on ART before HARP	CIN1	never	yes
B0062D	217	10495	1	yes	no	no	no	no	no	no	no	no	no	no	no	yes	no	no	no	no	no	yes	no	no	no	no	yes	yes	no	no	1		on ART before HARP	CIN1	never	yes	<=350	201-350	70
B0063C	301	130064	1	no	no	no	no	no	no	no	no	no	no	no	no	no	yes	no	no	no	no	no	no	no	no	no	no	no	no	no	1		on ART after enrolment	CIN1	never	no	<=350	201-350	509	602	no	no	no	no	no	no	no	no	no
B0064B	85	373927	1	no	yes	no	no	no	no	no	no	no	no	no	no	no	yes	no	no	no	no	no	no	no	no	no	no	no	no	no	1		on ART before HARP	CIN2	never	no	<=350	<200	192	180	no	no	no	no	no	no	no	no	no
B0065A	359	40	0	no	no	no	no	no	no	no	no	no	no	no	no	no	no	yes	no	no	no	no	no	no	no	no	no	no	no	no	1		on ART before HARP	<CIN1	never	yes	>350	350+	534	504	no	no	no	no	yes	no	no	no	no
B0066Y	346	40	0	no	no	no	no	no	no	no	no	no	no	no	no	no	no	no	no	no	no	no	no	no	no	no	no	no	no	no	0		on ART before HARP	CIN1	never	no	<=350	201-350	558	378	no	no	no	no	no	no	no	no	no
B0067X	899	91	1	no	no	no	no	no	no	no	no	no	no	no	no	no	yes	no	no	no	no	no	no	no	no	no	no	no	no	no	1		on ART before HARP	<CIN1	never	yes	>350	350+		737	no	no	no	no	yes	no	no	no	no
B0068W	138	40	1	no	no	no	no	yes	yes	yes	no	no	no	no	no	no	no	no	no	no	yes	no	yes	no	no	no	no	no	no	no	1		on ART before HARP	CIN3	never	no	<=350	<200		118	no	no	no	no	yes	no	yes	no	no
B0069V	433	40	0	no	no	no	no	no	no	no	no	no	no	no	no	no	no	no	no	no	no	no	yes	no	no	no	no	no	no	no	1		on ART before HARP	CIN1	never	yes	>350	350+	509	814	no	yes	no	no	no	no	no	no	no
B0070G	393	40	0	no	no	no	no	no	no	no	no	no	no	no	no	no	no	no	no	no	no	no	yes	no	no	no	no	no	no	no	1		on ART before HARP	CIN1	never	no	>350	350+	607	626	no	yes	no	no	no	no	no	yes	no
B0071F	445	40	0	no	no	no	no	no	no	no	no	no	no	yes	no	no	no	no	no	no	no	no	no	no	no	no	no	yes	no	no	1		on ART before HARP	<CIN1	never	yes	>350	350+	693	573	no	no	no	no	no	no	no	no	no
B0072E	7	231499	1	no	no	no	no	no	no	yes	no	no	no	no	no	no	yes	no	no	yes	no	no	no	no	no	no	no	no	no	no	1		on ART before HARP	CIN1	never	yes	<=350	<200	328	283	no	no	yes	no	no	no	yes	no	no
B0074C	446	40	1	no	yes	no	no	no	no	no	no	no	no	no	no	no	no	no	no	no	no	no	no	no	no	no	no	no	no	no	1		on ART before HARP	CIN1	never	yes	>350	350+	484	569	no	yes	no	no	no	no	no	no	no
B0075B	574	40	0	no	no	no	no	no	no	no	no	no	no	no	no	no	no	yes	no	no	no	no	no	no	no	no	no	no	no	no	1		on ART before HARP	<CIN1	never	no	>350	350+	668	713	no	no	no	no	no	no	no	no	no
B0076A	545	778	0	no	no	no	no	no	no	no	no	no	no	no	no	no	no	no	no	no	no	no	no	no	no	no	no	no	no	no	0		on ART before HARP	<CIN1	never	yes	>350	350+	715	587	no	no	no	no	no	no	no	no	no
B0077Y	519	1435	0	no	no	no	no	no	no	no	no	no	no	no	no	no	no	no	no	no	no	no	no	no	no	no	no	no	no	no	0		on ART before HARP	<CIN1	never	yes	>350	350+	682	747	no	no	no	no	no	no	no	no	no
B0078X	741	40	0	no	no	no	no	no	no	no	no	no	no	no	no	no	no	no	no	no	no	no	no	no	no	no	no	no	no	no	0		on ART before HARP	<CIN1	never	yes	>350	350+	988	1069	no	yes	no	no	no	no	no	no	no
B0079W	239	40	0	no	no	no	no	no	no	no	no	no	no	no	no	no	no	no	no	no	no	no	no	no	no	no	no	no	no	no	0		on ART before HARP	<CIN1	never	yes	<=350	201-350	677	501	no	no	no	no	no	no	no	no	no
B0080H	639	40	1	no	no	no	no	no	no	no	no	no	no	no	no	yes	no	no	no	no	no	no	no	yes	no	no	no	no	no	yes	1		on ART before HARP		never	no	>350	350+	622	612	no	no	no	no	no	no	no	no	no
B0081G	6	743782	1	no	no	no	no	no	no	no	no	no	yes	no	no	yes	no	no	no	no	no	no	no	yes	no	no	no	no	no	yes	1		on ART before HARP	CIN1	never	yes	<=350	<200	288	443	no	no	no	no	no	no	no	no	no
B0082F	293	40	0	no	no	no	no	no	no	no	no	no	yes	no	no	no	no	no	no	no	no	no	no	no	no	no	no	no	no	no	1		on ART before HARP	<CIN1	never	no	<=350	201-350	745	482	no	no	no	no	no	no	no	no	no
B0083E	94	40	1	no	no	yes	no	yes	yes	yes	no	no	no	no	no	yes	no	no	no	no	yes	no	no	no	no	no	no	no	no	no	1		on ART before HARP	CIN2	never	no	<=350	<200	162	277	no	no	yes	no	yes	no	no	no	no
B0084D	162	40	0	no	no	no	no	no	no	no	no	no	no	yes	no	no	no	no	no	no	no	no	no	no	no	no	no	no	no	no	1		on ART before HARP	CIN1	never	no	<=350	<200	301	409	no	no	no	no	no	no	no	no	no
B0085C	524	40	0	no	no	no	no	no	no	no	no	no	no	no	no	no	no	no	no	no	no	no	no	no	no	no	no	no	no	no	0		on ART before HARP	<CIN1	never	yes	>350	350+	538	629	no	no	no	no	yes	no	no	no	no
B0087A	810	40	0	no	no	no	no	no	no	no	no	no	no	no	no	no	no	no	no	no	no	no	no	no	no	no	no	no	no	no	0		on ART before HARP		never	no	>350	350+	649	889	no	no	no	no	no	no	no	no	no
B0088Y	514	40	1	no	no	no	no	no	no	no	no	no	no	no	no	yes	no	no	no	no	no	no	no	no	no	no	no	no	no	no	1		on ART before HARP	CIN2	never	no	>350	350+
B0089X	468	40	1	no	no	no	no	no	no	no	no	no	no	no	no	no	no	no	no	no	no	no	no	yes	no	no	no	no	no	no	1		on ART before HARP	CIN1	never	yes	>350	350+	659	856	no	no	no	no	yes	no	no	no	no
B0090J	242	40	0	no	no	no	no	no	no	no	no	no	no	no	no	no	no	no	no	no	no	no	no	no	no	no	no	no	no	no	0		on ART before HARP		never	yes	<=350	201-350	247	281	no	no	no	no	no	no	no	no	no
B0091H	360	156	1	no	yes	yes	no	no	no	yes	no	no	no	no	no	no	yes	no	no	no	no	no	no	no	no	no	no	no	no	no	1		on ART by enrolment	CIN1	never	no	>350	350+	480	346	no	no	no	no	no	no	yes	no	no
B0092G	657	58	0	no	no	no	no	no	no	no	no	no	no	no	no	no	no	no	no	no	no	no	no	no	no	no	no	no	no	no	0		on ART before HARP	<CIN1	never	no	>350	350+	794	773	no	no	no	no	no	no	no	no	no
B0093F	381	299	0	no	no	no	no	no	no	no	no	no	no	no	no	no	no	no	no	no	no	no	no	no	no	no	no	no	no	no	0		on ART before HARP	<CIN1	never	no	>350	350+	228	188	no	no	no	no	no	no	no	no	no
B0094E	70	1534496	1	no	yes	no	no	no	no	no	no	no	no	no	no	no	no	no	no	yes	no	no	yes	no	no	no	no	no	no	no	1		on ART before HARP		never	no	<=350	<200
B0095D	695	40	1	no	no	yes	no	no	no	no	no	no	no	no	no	no	no	no	no	no	no	no	no	no	no	no	no	no	no	no	1		on ART before HARP	CIN1	never	no	>350	350+		1295	no	no	no	no	no	no	no	no	no
B0096C	457	40	1	no	no	no	no	no	no	no	no	no	no	no	no	no	yes	no	no	no	no	no	no	no	no	no	no	no	no	no	1		on ART before HARP	<CIN1	never	no	>350	350+	328	459	no	no	no	no	yes	no	no	no	no
B0097B	315	40	0	no	no	no	no	no	no	no	no	no	no	no	no	no	no	yes	no	no	no	no	no	no	no	no	no	no	no	no	1		on ART before HARP	CIN1	never	no	<=350	201-350
B0098A	600	40	1	no	no	no	no	no	no	yes	no	no	no	no	yes	no	yes	no	no	no	no	no	no	no	no	no	no	no	no	no	1		on ART before HARP	CIN1	never	no	>350	350+	711	734	no	no	no	no	yes	no	no	no	no
B0099Y	295	7079	1	no	no	no	no	no	no	yes	no	no	no	no	no	no	no	no	no	no	no	no	no	no	no	no	no	no	no	no	1		on ART before HARP	CIN1	never	yes	<=350	201-350	427	412	no	no	no	no	no	no	yes	no	no
B0100X	272	456	1	no	no	no	no	no	no	no	no	no	no	no	no	no	yes	no	no	no	no	no	no	no	no	no	no	no	no	no	1		on ART before HARP	<CIN1	never	yes	<=350	201-350	164	178	no	no	no	no	no	no	yes	yes	no
B0101W	411	40	1	no	no	no	no	no	no	no	yes	no	no	no	no	no	no	no	no	no	no	no	no	no	no	no	no	no	no	no	1		on ART before HARP		never	no	>350	350+		656	no	no	no	no	no	no	no	no	no
B0102V	263	40	1	no	yes	no	no	no	no	no	no	no	no	no	no	no	no	no	no	no	no	no	no	no	no	no	no	no	no	no	1		on ART before HARP	CIN1	never	yes	<=350	201-350	278	513	no	yes	no	no	no	no	no	no	no
B0103T	502	181979	0	no	no	no	no	no	no	no	no	no	no	no	no	no	no	no	no	no	no	no	no	no	no	no	no	no	no	no	0		on ART after enrolment	<CIN1	never	yes	>350	350+	281	285	no	yes	no	no	yes	no	no	no	no
B0104R	607	329025	0	no	no	no	no	no	no	no	no	no	no	no	no	no	no	yes	no	no	no	no	no	no	no	no	no	no	no	no	1		not on ART	<CIN1	never	yes	>350	350+	681	576	no	no	no	no	no	no	no	no	no
B0106N	516	40	1	no	yes	no	no	no	no	no	no	no	no	no	no	no	no	no	no	no	no	no	no	no	no	no	no	no	no	no	1		on ART before HARP		never	yes	>350	350+	827	538	no	yes	no	no	no	no	no	no	no
B0107M	152	63936	0	no	no	no	no	no	no	no	no	no	no	no	no	no	no	no	no	no	no	no	no	no	no	no	no	no	no	yes	1		on ART before HARP	<CIN1	never	no	<=350	<200		87	no	no	no	no	no	no	no	no	no
B0108L	403	40	0	no	no	no	no	no	no	no	no	no	no	no	no	no	no	no	no	no	no	no	no	no	no	no	no	yes	no	no	1		on ART before HARP	CIN1	never	no	>350	350+		583	no	no	no	no	yes	no	no	no	no
B0109K	674	40	0	no	no	no	no	no	no	no	no	no	no	no	no	no	no	no	no	no	no	no	no	no	no	no	no	no	no	yes	1		on ART before HARP	<CIN1	never	yes	>350	350+	569	755	no	no	no	no	no	no	no	no	no
B0110Y	451	40	1	no	no	no	no	no	no	yes	no	no	no	no	no	no	no	no	no	no	no	no	no	no	no	no	no	no	no	no	1		on ART before HARP	CIN1	never	no	>350	350+	590	558	no	no	no	no	no	no	yes	no	no
B0111X	141	169	1	no	no	yes	no	no	no	no	no	no	no	no	no	no	yes	no	no	no	no	no	no	no	no	no	no	no	no	no	1		on ART before HARP	CIN2	never	yes	<=350	<200	333	305	no	yes	no	no	no	no	no	no	no
B0112W	851	40	0	no	no	no	no	no	no	no	no	no	no	no	no	no	no	yes	no	no	no	no	no	no	yes	no	no	no	no	no	1		on ART before HARP	<CIN1	never	yes	>350	350+	848	907	no	no	no	no	no	no	no	no	no
B0113V	371	40	0	no	no	no	no	no	no	no	no	no	no	no	no	no	no	no	no	no	no	no	no	no	no	no	no	no	no	no	0		on ART before HARP	<CIN1	never	no	>350	350+	464	418	no	no	no	no	no	no	no	no	no
B0114T	462	40	1	no	no	no	no	no	no	yes	no	no	no	no	no	no	no	no	no	no	no	no	no	no	no	no	no	no	no	yes	1		on ART before HARP	CIN1	never	no	>350	350+	900	804	no	no	no	no	yes	no	no	no	no
B0115R	560	5938	1	no	no	no	no	no	no	no	no	no	no	no	no	no	no	no	no	no	yes	no	no	no	no	no	no	no	no	no	1		not on ART	<CIN1	never	yes	>350	350+	574	473	no	no	no	no	no	no	no	no	no
B0116P	530	40	0	no	no	no	no	no	no	no	no	no	no	yes	no	no	no	no	no	no	no	no	no	no	no	yes	no	no	no	no	1		on ART before HARP	<CIN1	never	yes	>350	350+	485	566	no	no	no	no	no	no	no	no	no
B0117N	382	40	1	no	no	no	no	no	no	yes	no	no	no	no	no	no	no	no	no	no	no	no	no	no	no	no	no	yes	no	no	1		on ART before HARP	CIN3	never	yes	>350	350+	537	504	no	yes	no	no	no	no	yes	no	no
B0118M	501	45	1	no	no	no	no	no	no	no	no	no	no	no	no	yes	yes	no	no	no	no	no	no	no	no	no	no	no	no	no	1		on ART before HARP		never	yes	>350	350+	624	716	no	no	no	no	no	no	no	no	no
B0119L	7	171098	1	no	yes	no	no	yes	no	no	no	no	no	no	no	no	no	no	no	no	no	no	no	no	no	no	no	no	no	no	1		on ART before HARP	CIN3	never	yes	<=350	<200	1	2	no	no	no	no	yes	no	no	no	no
B0120A	240	40	0	no	no	no	no	no	no	no	no	no	no	no	no	no	no	no	no	no	no	no	no	no	no	no	no	no	no	no	0		on ART before HARP	<CIN1	never	yes	<=350	201-350	468
B0121Y	421	40	0	no	no	no	no	no	no	no	no	no	no	no	no	no	no	no	no	no	no	no	no	no	no	no	no	yes	no	no	1		on ART before HARP	<CIN1	never	yes	>350	350+	797	698	no	yes	no	no	yes	no	no	no	no
B0122X	280	40	0	no	no	no	no	no	no	no	no	no	no	no	no	no	no	no	no	no	no	no	no	no	no	no	no	no	no	no	0		on ART before HARP	CIN1	never	yes	<=350	201-350	460	367	no	no	no	no	no	no	no	no	no
B0123W	315	40	1	no	no	no	yes	no	no	no	no	no	no	no	no	no	no	yes	no	no	yes	no	no	no	no	no	no	no	no	no	1		on ART before HARP	CIN2	never	yes	<=350	201-350	498	490	no	no	yes	no	no	no	no	no	no
B0124V	337	40	0	no	no	no	no	no	no	no	no	no	no	no	no	no	no	no	no	no	no	no	no	no	no	no	no	no	no	no	0		on ART before HARP	<CIN1	never	yes	<=350	201-350	417	398	no	no	no	no	no	no	no	no	no
B0125T	1023	40	1	no	yes	no	no	no	no	no	no	no	no	no	no	no	no	no	no	no	no	no	no	no	no	no	no	no	no	no	1		on ART before HARP	CIN1	never	no	>350	350+	1479	1318	no	yes	no	no	no	no	no	no	no
B0126R	676	40	0	no	no	no	no	no	no	no	no	no	no	no	no	no	no	no	no	no	no	no	yes	no	no	no	no	no	no	no	1		on ART before HARP	<CIN1	never	no	>350	350+
B0127P	1022	40	0	no	no	no	no	no	no	no	no	no	no	no	no	no	no	no	no	no	no	no	no	no	no	no	no	no	no	no	0		on ART before HARP	<CIN1	never	yes	>350	350+	487	310	no	no	no	no	no	no	no	no	no
B0128N	390	40	1	no	yes	no	no	no	no	no	no	no	no	no	no	no	no	no	no	no	no	no	no	no	no	no	no	no	no	no	1		on ART before HARP	CIN1	never	no	>350	350+		622	no	no	no	no	no	no	no	no	no
B0129M	390	41637	1	no	no	no	no	no	no	no	no	no	no	no	no	no	yes	no	no	no	no	no	no	no	no	no	no	no	no	no	1		on ART after enrolment	<CIN1	never	no	>350	350+	385	315	no	no	no	no	no	no	no	no	no
B0130B	699	40	1	no	no	no	no	no	no	no	no	no	no	no	no	no	yes	no	no	no	no	no	yes	no	no	no	no	no	no	no	1		on ART before HARP	<CIN1	never	yes	>350	350+	1086	994	no	yes	no	no	no	no	no	no	no
B0131A	292	609	1	no	yes	no	no	no	no	no	no	no	no	no	no	no	yes	no	no	no	no	no	no	no	no	no	no	no	no	yes	1		on ART before HARP	CIN3	never	no	<=350	201-350	315	241	no	yes	no	no	no	no	no	no	no
B0132Y	362	40	1	no	no	no	no	no	no	no	no	no	no	no	yes	no	yes	no	no	no	no	no	yes	no	no	no	no	no	no	no	1		on ART before HARP	CIN1	never	yes	>350	350+	426	482	no	no	no	no	no	no	no	no	no
B0133X	441	40	1	no	no	yes	no	no	no	no	yes	no	no	no	no	yes	no	no	no	no	no	no	no	no	no	no	no	no	no	no	1		on ART before HARP	CIN3	never	yes	>350	350+	618	679	no	no	yes	no	no	no	no	no	no
B0134W	351	40	1	no	no	no	no	no	no	no	no	no	no	no	no	yes	yes	no	no	no	no	no	no	no	no	no	no	no	no	no	1		on ART before HARP	<CIN1	never	no	>350	350+	438	335
B0135V	156	48945	1	no	no	no	no	no	no	yes	no	no	no	yes	no	no	yes	no	no	no	no	no	no	no	no	no	no	no	no	no	1		on ART before HARP	CIN1	never	yes	<=350	<200	266	299	no	no	no	no	no	no	no	no	no
B0136T	407	40	1	no	no	no	no	no	no	no	no	no	no	no	no	yes	no	no	no	no	no	no	no	no	no	no	no	no	no	no	1		on ART before HARP	CIN1	never	no	>350	350+	484	642	no	no	no	no	yes	no	no	no	no
B0137R	450	1723	0	no	no	no	no	no	no	no	no	no	no	no	no	no	no	no	no	no	no	no	no	no	no	no	no	no	no	no	0		on ART before HARP	<CIN1	never	yes	>350	350+	301	339	no	no	no	no	no	no	no	no	no
B0138P	512	40	1	no	no	no	no	no	no	no	no	no	no	no	no	yes	yes	no	no	no	no	no	no	no	no	no	no	no	no	no	1		not on ART	<CIN1	never	yes	>350	350+	557	396	no	no	no	no	no	no	no	no	no
B0139N	673	40	1	no	no	no	no	no	no	no	no	no	no	no	no	no	yes	no	no	no	no	no	no	no	no	no	no	no	no	no	1		on ART before HARP		never	no	>350	350+	931	763	no	no	no	no	no	no	no	no	no
B0140C	453	40	0	no	no	no	no	no	no	no	no	no	no	no	no	no	no	no	no	no	no	no	no	no	no	no	no	no	no	no	0		on ART before HARP	CIN1	never	yes	>350	350+	649	908	no	no	no	no	no	no	yes	no	no
B0141B	483	40	1	no	no	no	no	no	no	no	no	no	no	no	no	no	yes	no	no	no	no	yes	no	no	no	no	no	no	no	no	1		on ART before HARP	<CIN1	never	yes	>350	350+	556	509	no	no	no	no	no	no	no	no	no
B0143Y	276	65759	1	no	no	no	no	no	no	no	no	no	no	no	no	no	yes	no	no	no	no	no	no	no	no	no	no	no	no	no	1		on ART before HARP	CIN1	never	yes	<=350	201-350	142	208	no	no	no	no	no	no	no	yes	no
B0144X	143	357991	1	no	no	no	no	no	no	no	no	no	no	no	no	no	no	no	no	no	no	no	no	yes	no	no	no	no	no	no	1		on ART after enrolment	<CIN1	never	yes	<=350	<200	236	236	no	no	no	no	no	no	no	no	no
B0145W	249	34437	0	no	no	no	no	no	no	no	no	no	no	no	no	no	no	no	no	no	no	no	no	no	no	no	no	no	no	no	0		on ART after enrolment	<CIN1	never	yes	<=350	201-350	445	501	no	no	no	no	no	no	yes	no	no
B0146V	306	40	1	no	no	no	no	no	no	yes	no	no	no	yes	no	no	no	yes	no	no	no	no	no	no	no	no	no	no	no	yes	1		on ART before HARP	CIN1	never	yes	<=350	201-350	336	122	no	yes	no	no	yes	no	no	no	no
B0147T	247	40	1	no	no	no	no	no	no	no	no	no	yes	no	no	no	yes	no	no	no	no	no	no	no	no	no	no	no	no	no	1		on ART before HARP	<CIN1	never	no	<=350	201-350	305	366	no	no	no	no	yes	no	no	no	no
B0148R	711	40	1	no	no	no	no	yes	no	no	no	no	no	no	no	no	no	no	no	no	no	no	no	no	no	no	no	no	no	no	1		on ART before HARP	<CIN1	never	no	>350	350+	900	823	no	no	yes	no	no	no	no	no	no
B0149P	355	122088	1	no	no	no	no	yes	no	no	no	no	no	no	no	no	no	no	no	no	no	no	no	no	no	no	no	no	no	no	1		on ART after enrolment	CIN1	never	no	>350	350+	451	585	no	no	no	no	no	no	no	no	no
B0150D	483	40	1	no	no	no	no	no	no	no	no	no	no	no	no	no	yes	no	no	no	no	no	no	no	no	no	no	no	no	no	1		on ART before HARP	<CIN1	never	yes	>350	350+	630	862	no	no	no	no	no	no	no	no	no
B0151C	98	406291	1	no	no	no	no	no	no	no	no	no	no	no	no	yes	no	yes	no	yes	no	no	yes	no	no	no	no	no	no	no	1		on ART by enrolment		never	no	<=350	<200	196	153	no	no	no	no	no	no	no	no	no
B0152B	165	326720	0	no	no	no	no	no	no	no	no	no	no	no	no	no	no	no	no	no	no	no	no	no	no	no	no	no	no	no	0		on ART before HARP	<CIN1	never	no	<=350	<200	216	207	no	yes	no	no	no	no	no	no	no
B0153A	381	105329	0	no	no	no	no	no	no	no	no	no	no	no	no	no	no	no	no	no	no	no	no	no	no	no	no	no	no	no	0		not on ART	<CIN1	never	yes	>350	350+	263	255	no	no	no	no	no	no	no	no	no
B0154Y	639	40	1	no	no	no	no	no	no	no	no	no	no	no	no	no	yes	no	no	no	no	no	no	no	no	no	no	no	no	no	1		on ART before HARP	<CIN1	never	yes	>350	350+	1004	869	no	no	no	no	no	no	no	no	no
B0155X	380	40	1	no	no	no	no	no	no	no	no	no	no	no	no	no	yes	no	no	no	no	no	no	no	no	no	no	yes	no	no	1		on ART before HARP	<CIN1	never	yes	>350	350+	366	379	no	no	no	no	no	no	no	no	no
B0157V	457	40	1	no	no	no	no	no	no	no	yes	yes	no	no	no	no	yes	no	no	no	no	no	no	yes	no	no	no	yes	no	no	1		on ART before HARP	<CIN1	never	no	>350	350+	713	702	no	no	no	no	no	no	no	no	no
B0159R	392	40	1	no	no	no	no	no	no	no	no	no	no	no	no	yes	no	no	no	no	no	no	no	no	no	no	no	no	no	no	1		on ART before HARP	<CIN1	never	no	>350	350+	276	343	no	no	no	no	no	no	no	no	no
B0160E	430	40	1	no	no	no	no	no	no	yes	yes	no	no	no	no	no	no	no	no	no	no	no	no	no	no	no	no	no	no	no	1		on ART before HARP		never	yes	>350	350+
B0162C	513	40	0	no	no	no	no	no	no	no	no	no	no	no	no	no	no	no	no	no	no	no	no	no	no	no	no	no	no	no	0		on ART before HARP	CIN1	never	no	>350	350+	535	562	no	no	no	no	yes	no	no	no	no
B0163B	672	40	0	no	no	no	no	no	no	no	no	no	no	no	no	no	no	no	no	no	no	no	no	no	no	no	no	no	no	no	0		on ART before HARP	<CIN1	never	no	>350	350+	1085	1161	no	no	no	no	no	no	no	no	no
B0164A	284	40	1	no	no	no	no	yes	no	no	no	no	no	no	no	no	no	no	no	no	no	no	no	no	no	no	no	no	no	no	1		on ART before HARP	<CIN1	never	no	<=350	201-350	320	565	no	no	no	no	yes	no	no	no	no
B0165Y	966	40	1	no	yes	no	no	no	no	no	no	no	no	no	no	no	no	no	no	no	no	no	no	no	no	yes	no	no	no	no	1		on ART before HARP	CIN2	never	yes	>350	350+	1054	941	no	no	no	no	no	no	no	no	no
B0166X	546	40	0	no	no	no	no	no	no	no	no	no	no	no	no	no	no	no	no	no	no	no	no	no	no	no	no	no	no	no	0		on ART before HARP	CIN1	never	no	>350	350+	705	698	no	no	no	no	no	no	no	no	no
B0167W	379	40	0	no	no	no	no	no	no	no	no	no	no	no	no	no	no	no	no	no	no	no	no	no	no	no	no	no	no	no	0		on ART before HARP	<CIN1	never	yes	>350	350+	609	1089	no	no	no	no	no	no	no	no	no
B0168V	419	40	0	no	no	no	no	no	no	no	no	no	no	no	no	no	no	no	no	no	no	no	no	no	no	no	no	no	no	no	0		on ART before HARP	<CIN1	never	yes	>350	350+	538	636	no	yes	no	no	no	no	no	no	no
B0169T	666	40	1	no	yes	no	no	no	no	no	no	no	no	no	no	no	no	no	no	no	yes	no	no	no	no	no	no	no	no	no	1		on ART before HARP	<CIN1	never	yes	>350	350+	788	829	no	no	no	no	no	no	no	no	no
B0170F	545	40	1	no	no	no	no	no	no	no	no	no	no	no	no	no	no	yes	no	yes	no	no	no	no	no	no	no	no	no	no	1		on ART before HARP	<CIN1	never	yes	>350	350+	473	581	no	no	no	no	no	no	no	no	no
B0171E	22	512396	1	no	no	no	no	yes	no	no	no	no	no	yes	no	no	no	yes	no	no	no	no	no	yes	no	yes	no	yes	no	no	1		on ART before HARP	CIN1	never	no	<=350	<200
B0172D	694	40	1	no	no	no	no	yes	yes	no	no	no	no	no	no	no	no	no	no	no	yes	no	no	yes	no	no	no	no	no	no	1		on ART before HARP	CIN1	never	yes	>350	350+	663		no	no	no	no	yes	no	no	no	yes
B0173C	462	40	1	no	yes	no	no	no	no	no	no	no	no	no	no	no	no	no	no	no	no	no	no	no	no	no	no	no	no	no	1		on ART before HARP	<CIN1	never	no	>350	350+	887	767	no	yes	no	no	no	no	no	no	no
B0174B	661	40	0	no	no	no	no	no	no	no	no	no	no	no	no	no	no	no	no	no	no	no	no	no	no	no	no	no	no	no	0		on ART before HARP	<CIN1	never	no	>350	350+	544	630	no	no	no	no	no	no	no	no	no
B0175A	97	41637	1	no	no	no	no	no	yes	no	no	no	no	no	no	no	no	no	no	no	no	no	no	no	no	no	no	no	no	no	1		on ART before HARP	<CIN1	never	yes	<=350	<200	43	85	no	no	no	no	no	no	no	no	no
B0176Y	373	37733	0	no	no	no	no	no	no	no	no	no	no	no	no	no	no	no	no	no	no	no	no	no	no	no	no	no	no	no	0		on ART after enrolment	CIN1	never	no	>350	350+	497	472	no	no	no	no	no	no	no	no	no
B0177X	51	41345	1	no	no	no	no	no	no	no	no	no	no	no	no	no	yes	no	no	no	no	no	no	no	no	no	no	no	no	no	1		on ART before HARP	CIN1	never	no	<=350	<200	38	25	no	no	no	no	no	no	no	no	yes
B0178W	562	40	0	no	no	no	no	no	no	no	no	no	no	no	no	no	no	no	no	no	no	no	no	no	no	no	no	no	no	no	0		on ART before HARP	<CIN1	never	yes	>350	350+	639	584	no	yes	no	no	yes	no	no	no	no
B0179V	38	1296222	0	no	no	no	no	no	no	no	no	no	no	no	no	no	no	no	no	no	no	no	no	no	no	no	no	no	no	no	0		on ART before HARP	<CIN1	never	no	<=350	<200	6	8	no	no	no	no	no	no	no	no	no
B0180G	402	3431	0	no	no	no	no	no	no	no	no	no	no	no	no	no	no	no	no	no	no	no	yes	no	no	no	no	no	no	no	1		on ART before HARP	CIN1	never	yes	>350	350+
B0181F	289	181	0	no	no	no	no	no	no	no	no	no	no	no	no	no	no	no	no	no	no	no	no	no	no	no	no	no	no	yes	1		on ART before HARP	<CIN1	never	no	<=350	201-350	411	296	no	yes	no	no	no	no	no	no	no
B0182E	1125	40	1	no	no	no	no	no	no	no	no	no	no	no	no	no	yes	no	yes	no	no	no	no	no	no	no	no	no	no	no	1		on ART before HARP	<CIN1	never	yes	>350	350+	1283	1559	no	no	no	no	no	no	no	no	no
B0183D	389	40	0	no	no	no	no	no	no	no	no	no	no	no	no	no	no	no	no	no	no	no	no	no	no	no	no	no	no	no	0		on ART before HARP	<CIN1	never	yes	>350	350+	554	476	no	no	no	no	no	no	no	no	no
B0184C	196	40	1	no	no	no	no	no	no	no	no	no	no	no	no	yes	no	no	no	no	no	no	no	no	no	no	no	no	no	yes	1		on ART before HARP	<CIN1	never	no	<=350	<200	299	393	no	no	no	no	no	no	no	yes	no
B0185B	490	40	1	no	no	no	no	yes	no	yes	no	no	no	no	no	yes	no	no	no	no	no	no	no	no	no	no	no	no	no	no	1		on ART before HARP	<CIN1	never	yes	>350	350+	642	583	no	no	no	no	no	no	no	no	no
B0186A	261	270227	1	no	no	no	no	no	no	no	no	no	no	no	no	no	no	no	no	yes	no	no	no	no	no	no	no	no	no	no	1		on ART after enrolment	<CIN1	never	yes	<=350	201-350	170	316	no	no	no	no	no	no	no	no	no
B0187Y	371	40	0	no	no	no	no	no	no	no	no	no	no	yes	no	no	no	no	no	no	no	no	no	no	yes	no	no	no	no	no	1		on ART before HARP	<CIN1	never	yes	>350	350+	359	497	no	yes	no	no	no	no	no	no	no
B0188X	473	40	1	no	no	no	no	no	no	yes	no	no	no	no	no	no	no	no	no	yes	no	no	no	no	no	no	no	no	no	no	1		on ART before HARP	CIN1	never	no	>350	350+	379	647	no	no	no	no	no	no	no	no	no
B0189W	777	40	0	no	no	no	no	no	no	no	no	no	no	no	no	no	no	yes	no	no	no	no	no	no	no	no	no	no	no	no	1		on ART before HARP	CIN1	never	yes	>350	350+	1286	1517	no	no	no	no	no	no	no	no	no
B0190H	525	40	1	no	no	no	no	no	no	no	no	no	no	no	yes	yes	no	yes	no	no	no	no	no	no	no	no	no	no	no	no	1		on ART before HARP	<CIN1	never	yes	>350	350+		567	no	no	no	no	no	no	no	no	no
B0191G	174	40	1	no	no	no	no	no	no	yes	no	no	no	no	no	no	no	no	no	no	no	no	no	no	no	yes	no	no	no	no	1		on ART before HARP	<CIN1	never	no	<=350	<200	438	509	no	no	yes	no	no	no	yes	no	no
B0192F	390	40	0	no	no	no	no	no	no	no	no	no	yes	no	no	no	no	no	no	no	no	no	no	no	no	yes	no	no	no	no	1		on ART before HARP	<CIN1	ever	yes	>350	350+	521	452	no	no	no	no	no	no	yes	no	no
B0193E	681	118302																															not on ART	<CIN1	never	yes	>350	350+	561	620	no	no	no	no	no	no	no	no	no
B0194D	582	40	1	no	no	yes	no	no	no	no	no	no	no	no	no	no	no	no	no	no	no	no	no	no	no	no	no	yes	no	yes	1		on ART before HARP	<CIN1	never	yes	>350	350+	683	760	no	no	yes	no	no	no	no	no	no
B0195C	276	22585	0	no	no	no	no	no	no	no	no	no	no	no	no	no	no	no	no	no	no	no	no	no	no	no	no	no	no	no	0		on ART before HARP	<CIN1	never	yes	<=350	201-350	212	178	no	yes	no	no	no	no	no	yes	no
B0196B	592	40	1	no	yes	no	no	no	no	no	yes	no	no	no	no	no	yes	no	no	no	no	no	no	yes	no	no	no	no	no	no	1		on ART before HARP	<CIN1	never	yes	>350	350+	789	738	no	no	no	no	no	no	no	no	no
B0197A	683	40	0	no	no	no	no	no	no	no	no	no	no	no	no	no	no	no	no	no	no	no	no	no	no	no	no	no	no	no	0		on ART before HARP	<CIN1	never	yes	>350	350+	745	660	no	no	no	no	no	no	no	no	no
B0198Y	600	40	1	no	no	no	no	no	no	no	no	no	no	no	no	no	yes	no	no	no	no	no	no	no	no	no	no	no	no	no	1		on ART before HARP	<CIN1	never	no	>350	350+	648	543	no	no	no	no	no	no	no	no	no
B0199X	352	40	0	no	no	no	no	no	no	no	no	no	no	no	no	no	no	no	no	no	no	no	yes	no	no	no	no	no	no	no	1		on ART before HARP	<CIN1	never	no	>350	350+	316	362	no	no	no	no	no	no	no	no	no
B0200W	555	40	0	no	no	no	no	no	no	no	no	no	no	no	no	no	no	no	no	no	no	no	yes	no	yes	no	no	no	no	no	1		on ART before HARP	<CIN1	never	yes	>350	350+	345	413	no	no	no	no	no	no	no	no	no
B0201V	280	9054	1	no	no	no	no	no	no	no	yes	no	no	no	no	no	no	no	no	no	no	no	no	no	no	no	no	no	no	no	1		on ART before HARP	<CIN1	never	yes	<=350	201-350		371	no	no	no	no	no	no	no	no	no
B0202T	829	40	0	no	no	no	no	no	no	no	no	no	no	no	no	no	no	no	no	no	no	no	no	no	no	yes	no	yes	no	no	1		on ART before HARP	CIN1	never	yes	>350	350+	769	936	no	no	no	no	no	no	no	no	no
B0203R	271	348063	0	no	no	no	no	no	no	no	no	no	no	yes	no	no	no	no	no	no	no	no	no	no	yes	yes	no	no	no	no	1		on ART after enrolment	<CIN1	never	yes	<=350	201-350	350	419	no	no	yes	no	no	no	no	no	no
B0204P	571	40	1	no	no	no	no	no	no	no	no	no	no	no	no	yes	no	no	no	no	no	no	no	no	no	no	no	no	yes	no	1		on ART before HARP	<CIN1	never	yes	>350	350+	865	924	no	no	no	no	no	no	no	no	no
B0205N	595	40	0	no	no	no	no	no	no	no	no	no	no	no	no	no	no	no	no	no	no	no	no	no	no	no	no	no	no	no	0		on ART before HARP	CIN1	never	no	>350	350+	509	851	no	yes	no	no	no	no	no	no	no
B0206M	350	40	0	no	no	no	no	no	no	no	no	no	no	no	no	no	no	no	no	no	no	no	no	no	no	yes	no	yes	no	no	1		on ART before HARP	<CIN1	never	no	<=350	201-350	490	456	no	yes	no	no	no	no	no	no	no
B0207L	952	40	1	no	no	no	no	yes	no	no	no	no	no	no	no	no	no	no	no	no	no	no	no	no	no	no	no	no	no	no	1		on ART before HARP	<CIN1	never	yes	>350	350+	1155	1007	no	no	no	no	yes	no	no	no	no
B0209J	697	40	0	no	no	no	no	no	no	no	no	no	no	no	no	no	no	no	no	no	no	no	no	no	no	no	no	no	no	no	0		on ART before HARP	<CIN1	never	yes	>350	350+	787	1353	no	no	no	no	no	yes	yes	yes	no
B0210X	426	26829	1	no	no	no	no	no	no	no	no	no	no	no	no	no	no	no	no	no	yes	no	no	no	no	yes	no	no	no	no	1		on ART before HARP		never	no	>350	350+	474	431	no	no	no	no	no	no	no	no	no
B0211W	478	40	1	no	no	no	no	no	no	no	no	no	no	no	no	no	yes	no	no	no	no	no	no	no	no	no	no	no	no	no	1		on ART before HARP	CIN2	never	yes	>350	350+	811	778	no	no	no	no	yes	no	no	no	no
B0212V	296	40	0	no	no	no	no	no	no	no	no	no	no	no	no	no	no	no	no	no	no	no	yes	no	no	no	no	no	no	no	1		on ART before HARP	<CIN1	never	yes	<=350	201-350		302	no	no	no	no	no	no	yes	no	no
B0213T	363	40	0	no	no	no	no	no	no	no	no	no	no	no	no	no	no	no	no	no	no	no	no	no	no	no	no	no	no	no	0		on ART before HARP	<CIN1	never	no	>350	350+	798	756	no	no	no	no	no	no	no	no	no
B0214R	654	40	0	yes	no	no	no	no	no	no	no	no	no	no	no	no	no	no	no	no	no	no	no	no	no	no	no	no	no	no	1		on ART before HARP	<CIN1	never	no	>350	350+	805		no	no	no	no	yes	no	no	no	no
B0215P	357	3977	0	no	no	no	yes	no	no	no	no	no	no	no	no	no	no	no	no	no	no	no	no	no	no	no	no	yes	no	no	1		on ART by enrolment	<CIN1	never	yes	>350	350+	558	706	no	no	no	no	no	no	no	no	no
B0216N	765	40	1	no	no	no	no	yes	yes	no	no	no	no	yes	no	no	no	no	yes	no	no	no	yes	no	no	no	no	no	no	no	1		on ART before HARP	<CIN1	never	no	>350	350+	981	859	no	no	no	no	yes	no	no	no	no
B0217M	701	40	1	no	no	no	no	no	no	no	no	no	no	no	no	no	yes	no	no	no	no	no	no	no	no	no	no	no	no	no	1		on ART before HARP	<CIN1	never	no	>350	350+
B0218L	252	40	1	no	no	no	no	no	no	no	yes	no	no	no	no	no	no	no	yes	no	no	no	no	yes	no	no	no	no	no	no	1		on ART before HARP	<CIN1	never	yes	<=350	201-350	297	283	no	no	no	no	no	no	no	no	no
B0219K	330	40	0	no	no	no	no	no	no	no	no	no	no	no	no	no	no	no	no	no	no	no	no	no	no	no	no	no	no	no	0		on ART before HARP	<CIN1	never	no	<=350	201-350	483	318	no	no	no	no	no	no	no	no	no
B0220Y	820	40	1	no	yes	no	no	no	no	no	no	no	no	no	no	no	no	no	no	no	no	no	no	no	no	no	no	no	no	no	1		on ART before HARP	CIN3	never	no	>350	350+	722	767	no	no	no	no	no	no	no	no	no
B0221X	335	-1	1	no	no	no	no	no	no	no	no	no	no	no	no	no	yes	no	no	no	no	no	no	no	no	no	no	no	no	no	1		on ART before HARP	CIN1	never	no	<=350	201-350
B0222W	573	40	1	no	no	no	no	no	no	no	no	no	no	no	no	no	yes	no	no	no	no	no	no	no	no	no	no	no	no	no	1		on ART before HARP	<CIN1	never	yes	>350	350+		496	no	no	no	no	no	no	no	no	no
B0223V	563	40	1	no	yes	yes	no	yes	no	yes	no	no	no	yes	no	no	no	yes	no	no	no	no	no	no	no	no	no	no	no	no	1		on ART before HARP	CIN2	never	no	>350	350+	1041	1045	no	no	no	no	no	no	no	no	no
B0224T	565	961	0	no	no	no	no	no	no	no	no	no	no	no	no	no	no	no	no	no	no	no	yes	no	no	no	no	no	no	no	1		on ART before HARP	CIN1	never	yes	>350	350+	508	583	no	no	no	no	no	no	no	no	no
B0225R	436	40	0	no	no	no	no	no	no	no	no	no	no	no	no	no	no	no	no	no	no	no	yes	no	no	no	no	no	no	no	1		on ART before HARP	<CIN1	never	nk	>350	350+	515	682	no	no	no	no	yes	no	no	no	no
B0226P	737	40	0	no	no	no	no	no	no	no	no	no	no	no	no	no	no	no	no	no	no	no	no	no	no	no	no	no	no	no	0		on ART before HARP	<CIN1	never	no	>350	350+	864	896	no	no	no	no	no	no	no	no	no
B0227N	535	40	0	no	no	no	no	no	no	no	no	no	no	no	no	no	no	yes	no	no	no	no	no	no	no	no	no	yes	no	no	1		on ART before HARP	<CIN1	never	yes	>350	350+	553	505	no	no	no	no	no	no	no	no	no
B0228M	454	420829	0	no	no	no	no	no	no	no	no	no	no	no	no	no	no	no	yes	no	no	no	no	no	no	no	no	no	no	yes	1		on ART before HARP	<CIN1	never	no	>350	350+	399	385	no	no	no	no	yes	no	no	no	no
B0229L	185	-1	1	no	no	no	no	yes	no	no	no	no	no	no	no	no	no	yes	no	no	no	no	no	no	yes	no	no	no	no	no	1		on ART before HARP	<CIN1	never	no	<=350	<200	70	61	no	yes	no	no	yes	no	no	no	no
B0230A	431	40	1	no	no	no	no	no	yes	yes	no	no	no	no	no	no	no	no	no	no	no	no	no	no	no	no	no	no	no	no	1		on ART before HARP	<CIN1	never	yes	>350	350+	484	466	no	no	no	no	no	yes	no	no	no
B0231Y	742	40	1	no	no	no	no	no	no	yes	no	no	no	no	no	no	no	no	no	no	no	no	no	no	no	no	no	no	no	no	1		on ART before HARP	<CIN1	never	yes	>350	350+	859	878	no	no	no	no	yes	no	no	no	no
B0232X	723	40	0	no	no	no	no	no	no	no	no	no	no	no	no	no	no	no	no	no	no	no	no	no	no	no	no	no	no	no	0		on ART before HARP	<CIN1	never	yes	>350	350+
B0233W	524	57942	1	no	no	no	no	no	no	no	no	no	no	no	no	no	yes	no	no	no	no	no	no	no	no	no	no	no	no	no	1		on ART before HARP	<CIN1	never	yes	>350	350+	1021	408	no	no	no	no	no	no	yes	no	no
B0234V	509	40	1	no	yes	no	no	no	no	no	no	no	no	no	yes	yes	no	no	yes	yes	no	no	no	no	no	no	no	no	no	no	1		on ART before HARP	<CIN1	ever	yes	>350	350+	484	528	no	no	no	no	no	no	no	no	no
B0235T	38	2105606	1	no	no	no	no	no	no	no	yes	no	no	no	no	no	no	no	no	no	no	no	no	no	no	no	no	no	no	no	1		on ART before HARP	<CIN1	never	no	<=350	<200
B0236R	483	40	0	no	no	no	no	no	no	no	no	no	no	no	no	no	no	no	no	no	no	no	no	no	no	no	no	no	no	no	0		on ART before HARP	<CIN1	never	yes	>350	350+	648	355	no	no	no	no	no	no	no	no	no
B0237P	47	-1	1	no	no	no	no	no	no	no	no	no	no	no	no	no	no	no	no	yes	no	no	no	no	no	no	no	no	no	no	1		on ART before HARP	CIN1	never	yes	<=350	<200
B0238N	687	40	1	no	no	yes	no	no	no	no	yes	no	no	no	no	no	no	no	no	no	no	no	no	no	no	no	no	no	no	no	1		on ART before HARP	<CIN1	never	yes	>350	350+	752	978	no	no	yes	no	no	no	no	no	no
B0239M	628	40	1	no	no	no	no	no	yes	no	no	no	no	no	no	no	no	no	no	no	no	no	no	no	yes	no	no	no	no	no	1		on ART before HARP	<CIN1	never	yes	>350	350+	834	606	no	no	no	no	yes	no	no	no	no
B0240B	514	40	1	no	no	no	no	no	no	no	yes	no	no	no	no	no	yes	no	no	no	no	no	no	no	no	no	no	no	no	no	1		on ART before HARP	<CIN1	never	yes	>350	350+	727	864	no	no	no	no	no	no	no	no	no
B0241A	958	40	1	no	no	no	no	no	no	no	no	no	no	no	no	yes	no	no	yes	no	no	no	no	no	no	no	no	no	no	no	1		on ART before HARP	<CIN1	never	no	>350	350+	1295	1146	no	no	no	no	no	yes	no	no	no
B0242Y	92	10870	1	no	no	no	no	no	no	yes	no	no	no	no	no	yes	no	yes	no	no	no	no	no	no	no	no	no	no	no	no	1		on ART before HARP	<CIN1	never	no	<=350	<200	268	196	no	no	no	no	no	no	no	no	no
B0243X	392	4981	1	no	no	no	no	no	no	no	yes	no	no	no	no	yes	no	no	no	no	no	no	no	no	no	no	no	no	no	no	1		on ART before HARP	<CIN1	never	no	>350	350+	725	608	no	no	no	no	no	no	no	no	no
B0244W	428	40	1	no	no	no	no	no	no	yes	no	no	no	no	no	yes	no	yes	yes	no	no	no	no	no	no	no	no	no	no	no	1		on ART before HARP	CIN1	never	no	>350	350+	480	531	no	no	no	no	no	no	no	no	no
B0245V	302	40	1	no	no	no	no	no	no	yes	no	no	no	no	no	no	yes	no	no	no	no	no	no	no	no	no	no	no	no	no	1		on ART before HARP	<CIN1	never	no	<=350	201-350	478	375	no	no	no	no	no	yes	no	no	no
B0246T	588	40	1	yes	no	no	no	no	no	no	no	no	no	yes	no	yes	yes	no	no	no	no	no	no	no	no	no	no	no	no	no	1		on ART before HARP	<CIN1	never	no	>350	350+	725	733	no	no	no	no	yes	no	no	no	no
B0247R	422	40	1	no	no	no	no	no	no	no	no	no	no	no	no	yes	no	no	no	no	no	no	no	no	no	no	no	no	no	no	1		on ART before HARP	<CIN1	never	no	>350	350+	528	607	no	no	no	no	no	no	no	no	no
B0248P	187	55	1	no	no	no	no	no	no	no	no	no	no	no	no	no	yes	no	no	no	no	no	yes	no	no	no	no	no	no	no	1		on ART before HARP	<CIN1	never	no	<=350	<200		290	no	yes	no	no	no	no	no	no	no
B0249N	200	472	1	no	no	no	no	no	no	no	no	no	no	no	no	yes	yes	no	yes	no	no	no	no	no	no	no	no	no	no	no	1		on ART before HARP	<CIN1	never	no	<=350	<200	101	117	no	no	no	no	no	no	no	no	no
B0250C	895	40	1	no	no	no	no	no	no	no	no	no	no	no	no	no	no	no	no	yes	no	no	no	no	no	no	no	no	no	yes	1		on ART before HARP	CIN1	never	no	>350	350+	711	657	no	no	no	no	no	no	no	no	no
B0251B	342	56335																															not on ART		never	yes	<=350	201-350
B0252A	288	40	1	no	no	no	no	no	no	no	yes	no	no	no	no	no	yes	no	no	no	no	no	no	no	no	no	no	no	no	no	1		on ART before HARP	<CIN1	never	no	<=350	201-350	335	276	no	no	no	no	no	no	no	no	no
B0253Y	166	357	1	no	no	no	no	no	no	no	no	no	no	no	no	yes	yes	no	no	no	no	no	no	no	no	no	no	no	no	no	1		on ART before HARP		never	no	<=350	<200	197	124	no	no	no	no	no	no	no	no	no
B0254X	545	40	1	no	no	no	no	yes	no	no	no	yes	no	no	no	no	no	no	no	no	no	no	no	no	no	no	no	no	no	yes	1		on ART before HARP	<CIN1	never	yes	>350	350+	487	489	no	no	no	no	no	no	no	no	no
B0255W	285	211278	0	no	no	no	no	no	no	no	no	no	no	yes	no	no	no	yes	no	no	no	no	no	no	no	no	no	no	no	no	1		on ART after enrolment	<CIN1	never	yes	<=350	201-350	350	320
B0256V	249	12001	0	no	no	no	no	no	no	no	no	no	no	no	no	no	no	no	no	no	no	no	no	no	no	no	no	no	no	no	0		not on ART	<CIN1	never	no	<=350	201-350	386	457	no	no	no	no	yes	no	no	no	no
B0257T	497	-1	0	no	no	no	no	no	no	no	no	no	no	no	no	no	no	no	no	no	no	no	no	no	no	no	no	no	no	no	0		on ART before HARP	<CIN1	never	no	>350	350+	761	677	no	yes	no	no	no	no	no	no	no
B0258R	727	-1	0	no	no	no	no	no	no	no	no	no	no	no	no	no	no	no	no	no	no	no	yes	no	no	no	no	no	no	no	1		on ART before HARP	<CIN1	never	yes	>350	350+	1027	1201	no	no	no	no	no	no	no	no	no
B0259P	531	40																															on ART before HARP		never	no	>350	350+
B0260D	552	40	0	no	no	no	no	no	no	no	no	no	no	no	no	no	no	no	yes	no	no	no	no	no	no	no	no	no	no	no	1		on ART before HARP	<CIN1	never	yes	>350	350+	736	997	no	no	no	no	yes	no	no	no	no
B0261C	1017	40	0	no	no	no	no	no	no	no	no	no	no	no	no	no	no	no	no	no	no	no	no	no	no	no	no	no	no	no	0		on ART before HARP	<CIN1	never	yes	>350	350+		1350	yes	no	no	no	no	no	no	no	no
B0262B	366	40	0	no	no	no	no	no	no	no	no	no	no	no	no	no	no	no	no	no	no	no	no	no	no	no	no	no	no	no	0		on ART before HARP	<CIN1	never	yes	>350	350+	398	351	no	no	no	no	no	no	no	no	no
B0263A	394	169	1	no	no	no	no	no	no	no	yes	no	no	no	no	no	no	no	no	yes	no	no	no	no	no	no	no	no	no	yes	1		on ART before HARP	<CIN1	never	yes	>350	350+	502	464	no	no	no	no	no	no	no	no	no
B0264Y	419	40	1	no	no	no	no	no	no	yes	yes	no	no	no	no	no	yes	no	no	no	no	no	no	yes	no	no	no	no	no	no	1		on ART before HARP	<CIN1	never	no	>350	350+	494	648	no	no	no	no	no	no	no	no	no
B0265X	449	40	1	no	no	yes	no	no	no	no	no	no	no	no	no	no	yes	no	no	no	no	no	no	yes	no	no	no	no	no	no	1		on ART before HARP	<CIN1	never	yes	>350	350+	385	456	no	no	no	no	no	no	no	no	no
B0266W	747	40	1	no	no	no	no	no	no	no	yes	no	no	no	no	no	yes	no	no	no	no	no	no	no	no	no	no	no	no	no	1		on ART before HARP	<CIN1	never	yes	>350	350+	813	1033	no	no	no	no	no	no	no	no	no
B0267V	493	40	1	yes	no	no	no	no	no	yes	no	yes	no	no	no	no	no	no	no	no	yes	no	no	no	no	no	no	no	no	no	1		on ART before HARP	<CIN1	never	yes	>350	350+
B0268T	368	40	1	no	no	no	no	no	no	no	yes	no	no	no	no	yes	yes	no	no	no	no	no	no	no	no	no	no	no	no	no	1		on ART before HARP	CIN1	never	no	>350	350+		1018
B0269R	572	40	0	no	no	no	no	no	no	no	no	no	no	no	no	no	no	no	no	no	no	no	no	no	no	no	no	no	no	no	0		on ART before HARP	<CIN1	never	yes	>350	350+	778	593	no	no	no	no	no	no	no	no	no
B0270E	261	40	0	no	no	no	no	no	no	no	no	no	no	no	no	no	no	no	no	no	no	no	no	no	no	no	no	no	no	no	0		on ART before HARP	<CIN1	never	yes	<=350	201-350	252	307	no	no	no	no	no	no	no	yes	no
B0271D	532	40	1	no	no	no	no	no	no	yes	yes	no	no	no	no	no	yes	no	no	no	no	no	no	yes	no	no	no	no	no	no	1		on ART before HARP	<CIN1	never	no	>350	350+	680	716	no	no	no	no	no	no	no	no	no
B0272C	261	145	1	no	no	no	no	no	yes	no	no	no	no	no	no	no	no	no	no	no	no	no	no	no	yes	no	no	no	no	no	1		on ART before HARP	CIN3	never	yes	<=350	201-350	339	368	no	no	no	no	no	no	no	yes	no
B0273B	186	40	1	no	no	no	no	no	no	no	yes	no	no	no	no	no	yes	no	no	no	no	no	no	no	no	no	no	no	no	no	1		on ART before HARP	CIN1	never	no	<=350	<200	296	247	no	no	no	no	no	no	yes	no	no
B0274A	859	40	1	no	no	no	no	no	yes	no	no	no	no	yes	yes	no	no	no	no	no	no	no	no	no	no	no	no	no	no	no	1		on ART before HARP	CIN2	never	yes	>350	350+	944	1463	no	no	no	no	no	no	yes	yes	no
B0275Y	155	40																															on ART before HARP		never	no	<=350	<200
B0276X	531	40	1	no	no	no	no	no	no	no	no	no	no	yes	no	yes	no	no	no	no	no	no	no	no	no	no	no	no	no	yes	1		on ART before HARP	<CIN1	never	yes	>350	350+	464	759	no	yes	yes	no	no	no	yes	no	no
B0277W	586	174746	0	no	no	no	no	no	no	no	no	no	no	no	no	no	no	no	no	no	no	no	no	no	no	no	no	no	no	no	0		on ART before HARP	<CIN1	never	yes	>350	350+	547	640	no	no	no	no	no	no	no	no	no
B0278V	442	40	0	no	no	no	no	no	no	no	no	no	no	no	no	no	no	no	no	no	no	no	no	no	no	no	no	no	no	no	0		on ART before HARP	<CIN1	never	no	>350	350+	461	371	no	no	no	no	no	no	no	no	no
B0279T	86	-1	1	no	no	yes	no	no	no	no	no	no	no	no	no	no	no	no	no	no	no	no	no	no	no	no	no	no	no	no	1		on ART before HARP		never	yes	<=350	<200	56	84	no	no	yes	no	no	no	no	no	no
B0280F	282	-1	1	no	no	no	no	no	no	no	no	no	no	yes	no	no	yes	no	no	no	no	no	no	no	no	no	no	no	no	no	1		on ART before HARP	<CIN1	never	yes	<=350	201-350	311	286	no	no	no	no	yes	no	no	no	no
B0281E	455	-1	0	no	no	no	no	no	no	no	no	no	no	no	no	no	no	no	no	no	no	no	no	no	no	no	no	no	no	no	0		on ART before HARP	<CIN1	never	yes	>350	350+	638	598	no	no	no	no	no	no	no	no	no
B0282D	239	-1	1	no	no	no	no	no	no	yes	no	no	no	no	no	no	no	no	no	no	no	no	no	no	no	no	no	no	no	no	1		on ART before HARP	<CIN1	never	no	<=350	201-350	216	291	no	no	no	no	no	no	yes	no	no
B0283C	532	-1	0	no	no	no	no	no	no	no	no	no	no	no	no	no	no	no	no	no	no	no	no	no	no	no	no	no	no	no	0		on ART before HARP	<CIN1	never	yes	>350	350+	690	529	no	no	no	no	no	no	no	no	no
B0284B	467	40	1	no	no	no	no	no	no	no	yes	no	no	no	no	yes	yes	no	no	no	no	no	no	no	no	no	no	no	no	no	1		on ART before HARP	<CIN1	never	no	>350	350+	622	586	no	yes	no	no	no	no	no	no	no
B0285A	481	-1	0	no	no	no	no	no	no	no	no	no	no	no	no	no	no	no	no	no	no	no	no	no	no	no	no	no	no	no	0		on ART before HARP	<CIN1	never	yes	>350	350+	596
B0286Y	206	-1	0	no	no	no	no	no	no	no	no	no	no	no	no	no	no	yes	no	no	no	no	no	no	no	no	no	no	no	no	1		on ART before HARP	<CIN1	never	yes	<=350	201-350	193	251	no	no	no	no	no	no	no	no	no
B0287X	866	-1	0	no	no	no	no	no	no	no	no	no	no	no	no	no	no	no	no	no	no	no	no	no	no	no	no	no	no	no	0		on ART before HARP	<CIN1	never	yes	>350	350+	682	626	no	no	no	no	no	no	no	no	no
B0288W	822	40	0	no	no	no	no	no	no	no	no	no	no	yes	no	no	no	no	no	no	no	no	no	no	no	no	no	no	no	no	1		on ART before HARP	<CIN1	never	no	>350	350+	779	728	no	no	no	no	no	yes	yes	no	no
B0289V	168	40	1	no	no	no	no	no	no	yes	no	no	no	no	no	no	no	no	no	no	no	no	no	no	no	no	no	no	no	no	1		on ART before HARP	CIN1	never	yes	<=350	<200	238	309	no	no	no	no	no	no	no	no	no
B0290G	890	40	0	no	no	no	no	no	no	no	no	no	no	no	no	no	no	no	no	no	no	no	no	no	no	no	no	no	no	no	0		on ART before HARP	<CIN1	never	yes	>350	350+	831	765	no	no	no	no	no	no	no	no	no
B0291F	374	-1	0	no	no	no	no	no	no	no	no	no	no	no	no	no	no	no	no	no	no	no	no	no	no	no	no	no	no	no	0		on ART before HARP	<CIN1	never	yes	>350	350+	490	525	no	no	no	no	no	no	no	no	no
B0292E	205	3760	0	no	no	no	no	no	no	no	no	no	no	no	no	no	no	no	no	no	no	no	no	no	no	yes	no	no	no	no	1		on ART before HARP	<CIN1	never	no	<=350	201-350	284	234	no	no	no	no	no	no	no	no	no
B0293D	541	40	1	no	no	no	no	no	no	yes	no	no	no	yes	no	yes	no	yes	no	no	no	no	no	no	no	no	no	no	no	no	1		not on ART	<CIN1	never	yes	>350	350+		1340	no	no	no	no	no	no	no	yes	no
B0294C	417	40	0	no	no	no	no	no	no	no	no	no	no	no	no	no	no	no	no	no	no	no	no	no	no	no	no	yes	no	no	1		on ART before HARP	<CIN1	never	yes	>350	350+	576	738	no	no	no	no	no	no	no	yes	no
B0295B	669	21804	0	no	no	no	no	no	no	no	no	no	no	no	no	no	no	no	no	no	no	no	no	no	no	no	no	no	no	no	0		not on ART	<CIN1	never	yes	>350	350+	724	564	no	no	no	no	no	no	no	no	no
B0296A	327	-1	1	no	no	no	no	no	no	no	no	no	no	no	no	no	no	yes	no	no	yes	no	no	no	no	no	no	no	no	no	1		on ART before HARP	CIN1	ever	yes	<=350	201-350	410	289	no	no	yes	no	no	no	no	no	no
B0297Y	219	96	1	no	no	no	no	no	no	no	no	no	no	no	no	no	yes	no	no	no	no	no	yes	no	no	no	no	no	no	no	1		on ART before HARP	CIN1	never	yes	<=350	201-350	447	474	no	no	no	no	no	no	yes	yes	no
B0298X	345	-1	1	no	no	no	no	yes	no	no	no	no	no	no	no	no	no	no	no	no	no	no	yes	no	no	no	no	no	no	no	1		not on ART		never	yes	<=350	201-350
B0299W	424	40	1	no	no	no	no	no	no	no	yes	no	no	no	no	no	yes	no	no	no	no	no	no	no	no	no	no	no	no	no	1		on ART before HARP	<CIN1	never	yes	>350	350+	593	786	no	no	no	no	yes	no	no	no	no
B0300V	298	40	1	no	no	no	no	no	no	no	no	no	no	no	no	yes	yes	no	no	no	no	no	no	no	no	yes	no	no	no	no	1		on ART before HARP	CIN1	never	no	<=350	201-350	493	524	no	no	no	no	no	no	no	no	no
B0301T	513	1969	0	no	no	no	no	no	no	no	no	no	no	no	no	no	no	no	no	no	no	no	no	no	no	no	no	no	no	no	0		not on ART	<CIN1	never	no	>350	350+	493	485	no	no	no	no	no	no	no	yes	no
B0302R	101	-1	1	no	yes	yes	no	no	no	yes	no	no	no	yes	no	yes	yes	no	no	no	no	no	yes	yes	yes	no	no	no	no	no	1		on ART after enrolment	CIN1	never	yes	<=350	<200	166	173	no	yes	yes	no	no	no	yes	no	no
B0303P	473	40	0	no	no	no	no	no	no	no	no	no	no	no	no	no	no	no	no	no	no	no	no	no	no	no	no	no	no	no	0		on ART before HARP	<CIN1	never	no	>350	350+	531	476	no	no	no	no	no	no	no	yes	no
B0304N	661	40	1	no	no	no	no	no	no	no	no	no	no	no	no	no	yes	no	no	no	no	no	no	no	no	no	no	no	no	no	1		on ART before HARP	<CIN1	never	yes	>350	350+	845	580	no	no	no	no	no	no	no	no	no
B0305M	706	10870	1	no	no	no	no	no	no	no	no	no	no	no	yes	no	no	no	no	no	no	no	no	no	yes	no	no	yes	no	no	1		not on ART	CIN1	never	no	>350	350+
B0306L	266	12600	0	no	no	no	no	no	no	no	no	no	no	no	no	no	no	no	no	no	no	no	no	no	no	no	no	no	no	no	0		not on ART		never	yes	<=350	201-350
B0307K	504	1405	0	no	no	no	no	no	no	no	no	no	no	no	no	no	no	yes	no	no	no	no	no	no	no	no	no	no	no	no	1		not on ART	<CIN1	never	yes	>350	350+	426	532	no	no	no	no	no	no	no	yes	no
B0308J	245	40	0	no	no	no	no	no	no	no	no	no	no	yes	no	no	no	no	no	no	no	no	no	no	no	no	no	no	no	no	1		on ART before HARP	<CIN1	never	no	<=350	201-350
B0309H	517	28684	1	no	no	no	no	no	no	no	no	no	no	no	no	no	yes	no	no	no	no	no	no	no	no	no	no	no	no	no	1		not on ART	CIN2	never	yes	>350	350+	451	424	no	no	no	no	no	no	no	no	no
B0310W	159	19078	1	no	no	no	no	no	no	no	yes	no	no	no	no	no	yes	no	no	no	no	no	no	no	no	no	no	no	no	no	1		on ART after enrolment		never	yes	<=350	<200	405	449	no	no	yes	no	no	no	no	no	no
B0311V	393	72	1	no	no	yes	no	no	no	no	yes	no	no	no	no	no	no	yes	no	no	no	no	no	no	no	no	no	no	no	no	1		on ART before HARP	CIN1	never	no	>350	350+	755	675	no	no	no	no	no	no	no	no	no
B0312T	512	-1	0	no	no	no	no	no	no	no	no	no	no	no	no	no	no	yes	no	no	no	no	no	no	no	no	no	yes	no	no	1		on ART before HARP	<CIN1	never	no	>350	350+	640	704	no	no	no	no	no	no	no	no	no
B0313R	545	-1	1	no	no	no	no	no	no	yes	no	no	no	no	no	no	no	yes	no	no	no	no	no	no	no	no	no	no	no	no	1		not on ART	<CIN1	never	yes	>350	350+	581		no	no	no	no	no	no	no	no	no
B0314P	257	-1	1	no	no	no	no	no	no	no	yes	no	no	no	no	no	no	no	no	no	no	no	yes	no	no	no	no	no	no	no	1		on ART before HARP	<CIN1	never	no	<=350	201-350
B0315N	352	40	1	no	no	no	no	no	no	no	no	no	no	no	no	no	yes	no	no	no	no	no	no	no	no	no	no	no	no	no	1		on ART before HARP	<CIN1	never	yes	>350	350+	688	564	no	no	no	no	no	no	no	no	no
B0316M	188	1251444	1	yes	no	no	no	yes	no	no	no	no	no	no	no	yes	no	no	yes	no	no	no	no	no	no	no	no	yes	no	no	1		on ART after enrolment	<CIN1	never	no	<=350	<200		372	yes	no	yes	no	yes	no	yes	no	no
B0317L	530	-1	1	no	no	no	no	no	no	no	no	no	no	no	no	yes	no	no	no	no	no	no	no	no	no	no	no	no	no	yes	1		not on ART	<CIN1	never	no	>350	350+
B0318K	434	40	1	no	no	no	no	no	no	no	no	no	no	no	no	yes	no	no	no	no	no	no	no	no	no	no	no	no	no	no	1		on ART before HARP	<CIN1	never	no	>350	350+	447	592	no	no	no	no	no	no	no	no	no
B0319J	726	-1	0	no	no	no	no	no	no	no	no	no	no	no	no	no	no	no	no	no	no	no	no	no	no	no	no	no	no	no	0		not on ART	<CIN1	never	yes	>350	350+	928	1219
B0320X	180	-1	1	no	no	yes	no	no	no	no	no	no	no	yes	no	no	no	no	no	no	no	no	no	no	no	no	no	no	no	no	1		not on ART	<CIN1	never	yes	<=350	<200	178	141	no	no	yes	no	no	no	no	no	yes
B0321W	616	-1	0	no	no	no	no	no	no	no	no	no	no	no	no	no	no	no	no	no	no	no	no	no	no	no	no	no	no	no	0		on ART before HARP		never	yes	>350	350+	921		no	yes	no	no	no	yes	no	no	no
B0322V	419	-1	0	no	no	no	no	no	no	no	no	no	no	no	no	no	no	no	no	no	no	no	no	no	no	no	no	no	no	no	0		on ART before HARP	<CIN1	never	yes	>350	350+	358
B0323T	140	-1	1	no	no	no	no	no	no	no	no	no	no	no	no	no	yes	no	no	no	no	no	no	no	no	no	no	no	no	no	1		on ART after enrolment	<CIN1	never	no	<=350	<200	281	188	no	no	yes	no	no	no	no	no	no
B0324R	455	-1	1	no	no	no	yes	no	no	no	no	no	no	no	no	no	no	no	no	yes	no	no	no	no	no	no	no	no	no	no	1		not on ART	CIN1	never	no	>350	350+	486	848	no	no	no	no	no	no	no	no	no
B0325P	223	348063	0	no	no	no	no	no	no	no	no	no	no	no	no	no	no	no	no	no	no	no	no	no	no	no	no	no	no	no	0		on ART after enrolment	<CIN1	never	no	<=350	201-350	409	613	no	no	no	no	no	no	no	no	no
B0326N	378	20324	0	no	no	no	no	no	no	no	no	no	no	no	no	no	no	no	no	no	no	no	yes	no	no	no	no	no	no	no	1		not on ART	<CIN1	never	no	>350	350+	638	817	no	no	no	no	no	no	no	no	no
B0327M	378	60	1	no	no	no	no	yes	no	no	no	no	no	no	no	no	no	no	no	no	yes	no	no	no	no	no	no	no	no	no	1		on ART before HARP	<CIN1	never	yes	>350	350+	531	395	no	no	no	no	yes	no	no	no	no
B0328L	290	40	1	no	no	no	no	no	yes	no	no	no	no	no	no	no	no	no	no	no	no	no	no	no	no	no	no	no	no	no	1		on ART before HARP	CIN1	never	no	<=350	201-350	483	412	no	no	yes	no	no	no	no	no	no
B0329K	600	563	1	no	no	no	no	no	no	no	no	no	no	no	no	yes	no	no	no	no	no	no	no	no	no	yes	no	no	no	no	1		not on ART	CIN1	never	yes	>350	350+	612	352	no	no	no	no	no	no	no	yes	no
B0330Y	958	51	1	no	no	no	no	no	no	no	no	no	no	no	no	no	no	no	no	yes	no	no	no	no	no	no	no	no	no	no	1		not on ART	<CIN1	never	yes	>350	350+	1087	1212	no	no	no	no	no	no	yes	no	no
B0331X	319	20182	0	no	no	no	no	no	no	no	no	no	no	no	no	no	no	no	no	no	no	no	no	no	no	no	no	no	no	yes	1		not on ART	CIN1	never	no	<=350	201-350	328	398	no	no	no	no	no	no	no	no	no
B0332W	578	406291	1	no	no	no	no	no	no	no	no	no	no	no	no	no	no	no	no	no	yes	no	no	no	no	no	no	no	no	no	1		not on ART	CIN2	never	yes	>350	350+	389	423	no	no	no	no	no	no	no	no	yes
B0333V	602	518	1	no	no	no	no	no	no	no	no	no	no	no	no	no	yes	no	no	no	no	no	no	no	no	no	no	no	no	no	1		not on ART	<CIN1	never	yes	>350	350+	782	697	no	no	no	no	no	no	no	no	no
B0334T	96	-1	0	no	no	no	no	no	no	no	no	no	no	yes	no	no	no	yes	no	no	no	no	no	no	no	no	no	no	no	no	1		on ART before HARP	<CIN1	never	no	<=350	<200	2		no	no	no	no	no	no	no	no	no
B0335R	321	-1	1	no	no	no	no	no	no	no	no	no	no	no	no	no	yes	no	no	no	no	no	no	no	no	no	no	no	no	no	1		not on ART	<CIN1	never	yes	<=350	201-350	444	384	no	no	no	no	no	no	no	no	no
B0336P	707	-1	1	no	no	no	no	no	no	no	no	no	no	no	no	no	yes	no	no	no	no	no	no	no	no	no	no	no	no	no	1		on ART before HARP	<CIN1	never	no	>350	350+	756	1122	no	no	yes	no	no	no	no	no	no
B0337N	302	-1	0	no	no	no	no	no	no	no	no	no	no	no	no	no	no	no	no	no	no	no	no	no	no	no	no	no	no	no	0		not on ART	<CIN1	never	yes	<=350	201-350	340	399	no	no	no	no	no	no	no	no	no
B0338M	382	-1	1	no	no	no	no	no	no	no	no	no	no	no	no	no	yes	no	no	no	no	no	no	no	no	no	no	no	no	no	1		on ART by enrolment	<CIN1	never	yes	>350	350+	520	475	no	yes	no	no	no	no	no	no	no
B0339L	845	40	0	no	no	no	no	no	no	no	no	no	no	no	no	no	no	no	no	no	no	no	no	no	no	no	no	no	no	no	0		not on ART	<CIN1	never	yes	>350	350+	629	1029
B0340A	1121	40	0	no	no	no	no	no	no	no	no	no	yes	no	no	no	no	no	no	no	no	no	no	no	no	no	no	no	no	no	1		on ART before HARP	<CIN1	never	yes	>350	350+	864	1120
B0341Y	261	-1	0	no	no	no	no	no	no	no	no	no	no	yes	no	no	no	no	no	no	no	no	yes	no	no	no	no	no	no	no	1		on ART after enrolment	CIN1	never	yes	<=350	201-350	180	225	no	no	no	no	no	no	no	no	no
B0342X	138	-1	1	yes	no	no	no	no	no	no	no	no	no	yes	no	no	yes	no	no	no	no	no	no	no	no	no	no	no	no	no	1		on ART after enrolment	<CIN1	never	yes	<=350	<200	323	312	no	no	no	no	no	no	no	no	no
B0343W	241	-1	1	no	no	yes	no	no	no	yes	yes	no	no	no	no	yes	no	no	no	no	yes	no	no	no	no	no	no	no	no	no	1		not on ART	<CIN1	never	no	<=350	201-350	167	116	no	no	yes	no	no	no	no	no	no
B0344V	482	100270	1	no	no	no	no	no	no	no	no	no	no	no	no	no	yes	no	no	no	no	no	no	no	no	no	no	no	no	no	1		not on ART	<CIN1	never	no	>350	350+	648	535	no	no	no	no	no	no	no	no	no
B0345T	419	-1	1	no	no	no	no	no	no	no	no	no	no	no	no	yes	no	no	no	yes	no	no	no	no	no	no	no	no	no	no	1		not on ART	<CIN1	never	yes	>350	350+		599	no	no	no	no	no	no	no	no	no
B0346R	394	-1	1	no	no	yes	no	no	no	no	yes	no	no	no	no	no	yes	no	no	no	no	no	no	no	no	no	no	no	no	no	1		on ART after enrolment	CIN1	never	yes	>350	350+	261	290	no	no	yes	no	no	no	yes	no	no
B0347P	468	60189	0	no	no	no	no	no	no	no	no	no	no	no	no	no	no	no	no	no	no	no	no	no	no	no	no	no	no	no	0		on ART after enrolment	<CIN1	never	yes	>350	350+	448	531	no	no	no	no	no	no	no	yes	no
B0348N	610	-1	1	yes	no	no	no	no	no	no	no	no	no	no	no	yes	no	no	no	no	no	no	no	no	yes	no	no	yes	no	no	1		on ART before HARP	<CIN1	never	yes	>350	350+	667	527	no	no	no	no	no	no	no	no	no
B0349M	641	-1	1	no	no	no	no	no	no	no	yes	no	no	no	no	yes	no	no	no	no	no	no	no	yes	no	no	no	no	no	no	1		not on ART	<CIN1	never	yes	>350	350+	1010	982	no	no	no	no	no	no	yes	yes	no
B0350B	722	-1	1	no	yes	no	no	no	no	no	yes	no	no	no	no	no	no	no	no	no	no	no	no	yes	no	no	no	no	no	no	1		on ART before HARP	CIN1	never	yes	>350	350+	839	817	no	yes	yes	no	no	no	no	no	no
B0351A	695	-1	1	no	no	no	no	no	no	yes	no	no	no	no	no	no	no	yes	no	no	no	no	no	yes	no	no	no	no	no	no	1		on ART before HARP	<CIN1	never	no	>350	350+	856	883	no	no	no	no	no	no	no	no	no
B0352Y	313	-1	0	no	no	no	no	no	no	no	no	no	no	no	no	no	no	yes	no	no	no	no	no	no	no	no	no	no	no	no	1		not on ART	<CIN1	never	yes	<=350	201-350	135	101	no	no	no	no	no	no	no	no	no
B0353X	508	-1	0	no	no	no	no	no	no	no	no	no	no	no	no	no	no	no	no	no	no	no	no	no	no	no	no	no	no	no	0		on ART before HARP	<CIN1	never	no	>350	350+	447	659	no	no	no	no	no	no	no	no	no
B0354W	516	40	1	no	yes	no	no	no	no	no	no	no	no	no	no	no	no	no	no	no	no	no	no	no	no	no	no	no	no	no	1		on ART before HARP	CIN3	never	yes	>350	350+	462		no	yes	no	no	no	no	no	no	no
B0355V	623	66	0	no	no	no	no	no	no	no	no	no	no	no	no	no	no	no	no	no	no	no	no	no	no	no	no	no	no	no	0		on ART before HARP	<CIN1	never	yes	>350	350+	958	1170	no	no	yes	no	no	no	no	no	no
B0356T	647	2054	1	no	no	yes	no	no	no	no	no	no	no	no	no	no	no	no	no	no	no	no	no	no	no	no	no	no	no	no	1		not on ART	CIN1	never	no	>350	350+	724	1100	no	no	no	no	no	no	no	no	no
B0357R	216	-1	1	no	no	no	no	no	no	yes	no	no	no	no	no	no	no	yes	no	no	no	no	yes	no	no	no	no	no	no	no	1		on ART after enrolment	<CIN1	never	no	<=350	201-350	618	888	no	no	no	no	no	no	no	no	no
B0358P	400	-1	1	no	no	no	no	no	no	no	no	no	no	no	no	no	yes	no	no	no	no	no	no	no	no	no	no	no	no	no	1		not on ART	<CIN1	ever	yes	>350	350+		432	no	no	no	no	no	no	no	no	no
B0359N	376	-1	0	no	no	no	no	no	no	no	no	no	no	no	no	no	no	no	no	no	no	no	no	no	no	no	no	no	no	no	0		not on ART		never	no	>350	350+
B0360C	1123	-1	0	no	no	no	no	no	no	no	no	no	no	no	no	no	no	no	no	no	no	no	no	no	no	no	no	no	no	no	0		not on ART	<CIN1	never	no	>350	350+	1111	1422	no	no	no	no	no	no	no	no	no
B0361B	265	2802																															not on ART		never	yes	<=350	201-350
B0362A	212	40	0	no	no	no	no	no	no	no	no	no	no	no	no	no	no	no	no	no	no	no	no	no	no	no	no	no	no	no	0		on ART before HARP	<CIN1	never	yes	<=350	201-350	363	571	no	no	no	no	no	no	no	no	no
B0363Y	685	88142	1	no	no	no	no	yes	no	no	no	no	no	no	no	no	no	no	no	no	no	no	no	no	no	no	no	no	no	no	1		not on ART	CIN1	never	yes	>350	350+	700	801
B0364X	127	40	1	no	no	no	no	no	no	no	no	no	no	no	no	no	yes	no	no	no	no	no	no	no	no	no	no	no	no	no	1		on ART before HARP	<CIN1	never	yes	<=350	<200	153	369
B0365W	418	40	1	no	no	no	no	no	no	no	no	no	no	no	no	no	yes	no	no	no	no	no	no	no	no	no	no	no	no	no	1		on ART before HARP	<CIN1	never	yes	>350	350+	602	637	no	no	no	no	no	no	no	no	no
B0366V	1583	40	1	no	no	yes	no	no	no	no	no	no	no	no	no	no	no	no	no	no	no	no	no	no	no	no	no	no	no	no	1		on ART before HARP	<CIN1	never	yes	>350	350+	1505	2000	no	no	no	no	no	no	no	no	no
B0367T	248	717915	1	no	yes	no	no	no	no	no	no	no	no	no	no	no	no	no	no	yes	no	no	no	no	no	no	no	no	no	no	1		on ART after enrolment	CIN2	never	no	<=350	201-350	234	531	no	yes	no	no	no	no	no	no	no
B0368R	807	40	1	no	no	yes	no	no	no	no	no	no	no	no	no	no	no	no	no	no	no	no	no	no	no	no	no	no	no	no	1		not on ART	<CIN1	never	no	>350	350+		1070
B0369P	178	56513	0	no	no	no	no	no	no	no	no	no	no	no	no	no	no	no	no	no	no	no	no	no	yes	no	no	no	no	no	1		on ART after enrolment	<CIN1	never	yes	<=350	<200	54	199	no	no	no	no	no	no	no	no	no
B0370D	411	206557																															not on ART		never	yes	>350	350+
B0371C	150	13555	0	no	no	no	no	no	no	no	no	no	no	no	no	no	no	no	no	no	no	no	no	no	yes	no	no	no	no	no	1		on ART before HARP	CIN1	never	yes	<=350	<200	132	109	no	no	no	no	no	no	no	no	no
B0372B	626	-1	1	no	no	no	no	no	no	no	no	no	no	no	no	no	yes	no	no	no	no	no	no	no	no	no	no	no	no	no	1		on ART after enrolment		never	no	>350	350+	430	539	no	no	no	no	no	no	no	no	no
B0373A	374	32904	0	no	no	no	no	no	no	no	no	no	no	no	no	no	no	no	no	no	no	no	no	no	no	no	no	yes	no	no	1		not on ART	<CIN1	never	no	>350	350+		416
B0374Y	437	1773	0	no	no	no	no	no	no	no	no	no	no	no	no	no	no	no	no	no	no	no	no	no	no	no	no	no	no	no	0		on ART before HARP	CIN1	never	no	>350	350+	251	246
B0375X	404	40	0	no	no	no	no	no	no	no	no	no	no	no	no	no	no	no	no	no	no	no	no	no	no	no	no	no	no	no	0		on ART before HARP		never	no	>350	350+	673	734	no	no	no	no	no	no	no	no	no
B0376W	767	40	0	no	no	no	no	no	no	no	no	no	no	no	no	no	no	no	no	no	no	no	no	no	no	no	no	no	no	no	0		on ART before HARP	<CIN1	never	no	>350	350+	976	1003
B0377V	880	8399	0	no	no	no	no	no	no	no	no	no	no	no	no	no	no	no	no	no	no	no	yes	no	no	no	no	no	no	yes	1		not on ART	CIN1	never	yes	>350	350+	623	868	no	no	no	no	no	no	yes	no	no
B0378T	227	40	1	no	no	yes	no	no	no	no	no	no	no	yes	no	no	no	no	no	no	no	no	no	no	no	no	no	no	no	no	1		on ART before HARP	<CIN1	never	yes	<=350	201-350	383	585
B0379R	324	169611	0	no	no	no	no	no	no	no	no	no	no	no	no	no	no	no	no	no	no	no	no	no	no	no	no	no	no	no	0		not on ART	<CIN1	never	no	<=350	201-350	320	330	no	no	no	no	no	no	no	no	no
B0380E	572	291620	0	no	no	no	no	no	no	no	no	no	no	no	no	no	no	no	no	no	no	no	no	no	no	no	no	no	no	yes	1		not on ART	<CIN1	never	no	>350	350+	551	780
B0381D	471	40	0	no	no	no	no	no	no	no	no	no	no	no	no	no	no	no	no	no	no	no	no	no	no	no	no	no	no	no	0		on ART before HARP	<CIN1	never	no	>350	350+	417	819	no	no	yes	no	yes	no	yes	no	no
B0382C	1235		0	no	no	no	no	no	no	no	no	no	no	no	no	no	no	no	no	no	no	no	no	no	no	no	no	yes	no	no	1		not on ART	<CIN1	never	no	>350	350+
B0383B	565	4040	0	no	no	no	no	no	no	no	no	no	no	no	no	no	no	no	no	no	no	no	no	no	no	no	no	no	no	no	0		not on ART	<CIN1	never	yes	>350	350+	904	653
B0384A	467	31766	1	no	no	no	no	no	no	no	no	no	no	no	no	yes	no	no	no	no	no	no	no	no	no	no	no	no	no	no	1		not on ART	<CIN1	never	yes	>350	350+	400	455	no	no	no	no	no	no	no	no	no
B0385Y	506	40	0	no	no	no	no	no	no	no	no	no	no	no	no	no	no	no	no	no	no	no	no	no	no	no	no	no	no	no	0		on ART before HARP	<CIN1	never	no	>350	350+	535	865	no	no	no	no	no	no	no	no	no
B0386X	463	35553																															not on ART		never	yes	>350	350+
B0387W	1571	40	0	no	no	no	no	no	no	no	no	no	no	no	no	no	no	no	no	no	no	no	no	no	no	no	no	no	no	no	0		not on ART	<CIN1	never	yes	>350	350+	1450	1500
B0388V	467	13755	0	no	no	no	no	no	no	no	no	no	no	no	no	no	no	no	no	no	no	no	no	no	no	no	no	no	no	no	0		not on ART	<CIN1	never	no	>350	350+	485	653
B0389T	344	1694290	0	no	no	no	no	no	no	no	no	no	no	no	no	no	no	no	no	no	no	no	no	no	no	no	no	no	no	no	0		on ART after enrolment	<CIN1	never	yes	<=350	201-350	232	528	no	no	no	no	no	no	no	no	no
B0390F	285	216989	1	no	no	no	no	no	no	yes	no	no	no	no	no	no	no	yes	no	no	no	no	yes	no	no	no	no	no	no	no	1		not on ART	<CIN1	never	no	<=350	201-350	152	249	no	no	no	no	no	no	yes	no	no
B0391E	620	40	0	no	no	no	no	no	no	no	no	no	no	no	no	no	no	no	no	no	no	no	no	no	no	no	no	no	no	no	0		on ART before HARP	<CIN1	never	no	>350	350+
B0392D	433	40	1	no	yes	no	no	no	no	no	no	no	no	no	no	no	no	no	no	no	no	no	no	no	no	no	no	no	no	no	1		on ART before HARP	<CIN1	never	no	>350	350+	494	724	no	yes	no	no	no	no	no	yes	no
B0394B	377	40	0	no	no	no	no	no	no	no	no	no	no	no	no	no	no	no	no	no	no	no	no	no	no	no	no	no	no	no	0		on ART before HARP	<CIN1	never	yes	>350	350+	517	616
B0395A	484	251552	1	no	no	no	no	no	no	no	no	no	no	no	no	no	yes	no	no	no	no	no	yes	no	no	no	no	no	no	no	1		not on ART		never	no	>350	350+
B0396Y	543	40	0	no	no	no	no	no	no	no	no	no	no	no	no	no	no	no	no	no	no	no	no	no	no	no	no	no	no	no	0		on ART before HARP	<CIN1	never	no	>350	350+	335	749	no	no	no	no	no	no	no	no	no
B0397X	794	40	0	no	no	no	no	no	no	no	no	no	no	no	no	no	no	no	no	no	no	no	no	no	no	no	no	no	no	no	0		not on ART	<CIN1	never	yes	>350	350+	814	352	no	no	yes	no	no	no	no	no	no
B0398W	327	40																															on ART before HARP		never	no	<=350	201-350
B0399V	541	35056																															not on ART		never	no	>350	350+
B0400T	977	40	0	no	no	no	no	no	no	no	no	no	no	no	no	no	no	no	no	no	no	no	no	no	no	no	no	no	no	no	0		not on ART	<CIN1	never	no	>350	350+	854	1937	no	no	no	no	no	no	no	no	no
B0401R	455	40	0	no	no	no	no	no	no	no	no	no	no	no	no	no	no	no	no	no	no	no	no	no	no	no	no	no	no	no	0		on ART before HARP	<CIN1	never	yes	>350	350+	405	762	no	no	no	no	no	no	no	no	no
B0402P	214	280	1	no	no	no	no	no	no	yes	yes	no	no	no	no	yes	no	no	no	no	yes	no	no	no	no	no	no	no	no	no	1		on ART before HARP		never	no	<=350	201-350	105	127	no	no	no	no	no	no	yes	yes	no
B0403N	208	521	1	no	no	no	no	no	no	yes	no	no	no	no	no	yes	yes	no	no	no	no	no	no	no	no	no	no	no	no	no	1		on ART before HARP	<CIN1	never	no	<=350	201-350	155	379	no	no	no	no	no	no	yes	no	yes
B0404M	874	17712	1	no	yes	no	no	no	no	no	no	no	no	no	no	no	no	no	no	no	no	no	no	no	no	no	no	no	no	no	1		not on ART	<CIN1	never	yes	>350	350+
B0405L	918	466	1	no	no	no	no	no	no	no	no	no	no	no	no	no	yes	no	no	no	no	no	no	no	no	no	no	no	no	no	1		not on ART		never	yes	>350	350+
B0406K	601	70367	1	no	no	no	no	no	no	no	no	no	no	no	no	no	yes	no	no	no	no	no	no	no	no	no	no	no	no	no	1		not on ART	<CIN1	never	no	>350	350+	567	917	no	no	no	no	no	no	no	no	no
B0407J	226	3661	0	no	no	no	no	no	no	no	no	no	no	no	no	no	no	no	no	no	no	no	no	no	no	no	no	yes	no	no	1		on ART before HARP		never	no	<=350	201-350
B0408H	368	40	0	no	no	no	no	no	no	no	no	no	no	no	no	no	no	yes	no	no	no	no	no	no	no	no	no	no	no	no	1		on ART before HARP	<CIN1	never	no	>350	350+	506
B0409G	591	22030	1	no	no	no	no	no	no	no	no	no	no	no	no	no	yes	no	no	no	no	no	no	no	no	no	no	no	no	no	1		not on ART	CIN1	never	yes	>350	350+	954	938	no	no	no	no	no	no	no	no	no
B0410V	99	62432	1	no	no	no	no	no	no	yes	no	no	no	no	no	yes	no	no	no	no	no	no	yes	no	yes	no	no	no	no	no	1		on ART before HARP	CIN1	never	yes	<=350	<200
B0411T	329	9269	1	no	yes	no	no	no	no	no	no	no	no	no	no	no	no	no	no	no	no	no	no	no	no	no	no	no	no	no	1		on ART before HARP	CIN1	never	yes	<=350	201-350	337
B0412R	447	24311	0	no	no	no	no	no	no	no	no	no	no	no	no	no	no	no	no	no	no	no	no	no	no	no	no	no	no	no	0		not on ART	<CIN1	never	no	>350	350+		1238
B0413P	582	13086	0	no	no	no	no	no	no	no	no	no	no	no	no	no	no	no	no	no	no	no	no	no	no	no	no	no	no	yes	1		on ART before HARP	<CIN1	never	yes	>350	350+	624	448	no	no	no	no	no	no	no	no	no
B0414N	447	47	0	no	no	no	no	no	no	no	no	no	no	no	no	no	no	no	no	no	no	no	no	no	no	no	no	no	no	yes	1		on ART before HARP	<CIN1	never	no	>350	350+	566	682
B0415M	316	5391	0	no	no	no	no	no	no	no	no	no	no	no	no	no	no	no	no	no	no	no	no	no	no	no	no	no	no	no	0		not on ART	<CIN1	never	no	<=350	201-350	347	562	no	no	yes	no	no	no	no	no	no
B0416L	774	64	0	no	no	no	no	no	no	no	no	no	no	no	no	no	no	no	no	no	no	no	no	no	no	no	no	no	no	no	0		not on ART	<CIN1	never	yes	>350	350+	633	813	no	no	no	no	no	no	no	no	no
B0417K	699	40	0	no	no	no	no	no	no	no	no	no	no	no	no	no	no	no	no	no	no	no	no	no	no	no	no	no	no	no	0		not on ART	<CIN1	never	yes	>350	350+	669		no	no	no	no	no	no	no	no	no
B0418J	316	40	1	no	no	no	no	no	no	no	no	no	no	yes	no	no	no	no	no	no	no	yes	no	no	no	no	no	no	no	no	1		on ART before HARP	CIN1	never	yes	<=350	201-350	318	229	no	yes	no	no	yes	no	no	no	no
B0419H	136	40	1	no	yes	no	no	no	no	no	no	no	no	no	no	no	no	no	no	no	no	no	no	no	no	no	no	no	no	no	1		on ART before HARP	<CIN1	never	no	<=350	<200	68	258	no	no	yes	no	no	no	no	no	no
B0420W	556	40	0	no	no	no	no	no	no	no	no	no	no	no	no	no	no	no	no	no	no	no	no	no	no	no	no	no	no	no	0		on ART before HARP	<CIN1	never	no	>350	350+	543	694
B0421V	417	40	1	no	no	yes	no	no	no	no	no	no	no	no	no	no	yes	no	no	no	no	no	no	no	no	no	no	no	no	no	1		on ART before HARP	CIN1	never	no	>350	350+	448	629	no	no	yes	no	no	no	no	no	no
B0422T	746	40	1	no	no	yes	no	no	no	no	no	no	no	no	no	no	no	no	no	no	no	no	no	no	no	no	no	no	no	no	1		on ART before HARP		never	no	>350	350+
B0423R	295	40	0	no	no	no	no	no	no	no	no	no	no	no	no	no	no	no	no	no	no	no	no	no	no	no	no	no	no	no	0		on ART before HARP	<CIN1	never	yes	<=350	201-350	327	456	no	no	no	no	no	no	no	no	no
B0424P	414	-1	0	no	no	no	no	no	no	no	no	no	no	no	no	no	no	no	no	no	no	no	no	no	no	no	no	no	no	no	0		on ART before HARP	<CIN1	never	no	>350	350+	308	407	no	no	no	no	no	no	no	no	no
B0425N	315	40	1	no	no	no	no	yes	no	no	no	no	no	no	no	no	no	no	no	no	no	no	no	no	no	no	no	no	no	no	1		on ART before HARP		never	no	<=350	201-350	270		no	yes	no	no	no	no	no	no	no
B0426M	409	18090	0	no	no	no	no	no	no	no	no	no	no	no	no	no	no	no	no	no	no	no	no	no	no	no	no	no	no	no	0		on ART before HARP	<CIN1	never	no	>350	350+	439	420	no	no	no	no	no	no	no	no	no
B0427L	262	14959	1	no	no	no	no	yes	no	no	no	no	no	no	no	no	no	no	yes	no	no	no	no	no	no	no	no	no	no	no	1		on ART before HARP	CIN1	never	no	<=350	201-350	197	225	no	no	no	no	no	no	no	no	no
B0428K	257	112	1	yes	no	no	no	no	no	no	yes	no	no	no	no	no	yes	no	no	no	no	no	no	no	no	no	no	no	no	no	1		on ART before HARP		never	no	<=350	201-350	377	573	no	no	yes	no	no	no	no	no	no
B0429J	546	40	1	no	no	no	no	no	yes	no	no	no	no	no	no	no	no	no	no	no	no	no	no	no	no	no	no	no	no	no	1		on ART before HARP	CIN2	never	yes	>350	350+	789	780	no	no	no	no	no	no	no	no	no
B0431W	264	49	1	no	no	no	no	no	no	no	no	no	no	no	no	no	yes	no	no	no	no	no	no	no	no	no	no	no	no	no	1		on ART before HARP	<CIN1	never	no	<=350	201-350	308	434	no	no	no	no	no	no	no	no	no
B0432V	569	40	0	no	no	no	no	no	no	no	no	no	no	no	no	no	no	no	no	no	no	no	yes	no	no	no	no	no	no	no	1		on ART after enrolment	CIN1	never	yes	>350	350+	861		no	no	no	no	no	no	yes	no	no
B0433T	1058	475	1	no	no	no	no	no	no	no	no	no	no	no	no	yes	yes	no	no	no	no	no	yes	no	no	no	no	no	no	no	1		not on ART	CIN1	never	no	>350	350+	1045	1214	no	no	no	no	no	no	no	no	no
B0434R	341	315095	0	no	no	no	no	no	no	no	no	no	no	no	no	no	no	no	no	no	no	no	no	no	yes	no	no	no	no	no	1		on ART after enrolment	CIN1	never	no	<=350	201-350	161	596	no	yes	no	no	no	no	no	yes	no
B0435P	331	173230	1	no	no	no	no	no	no	yes	no	no	no	no	no	no	yes	no	no	no	no	no	no	no	no	no	no	yes	no	no	1		not on ART	<CIN1	never	no	<=350	201-350	362	475	no	no	no	no	no	no	yes	no	no
B0436N	517	40	1	no	no	no	no	yes	no	no	no	no	no	no	no	no	no	no	yes	no	no	no	yes	no	no	no	no	no	no	no	1		on ART before HARP	<CIN1	never	yes	>350	350+	536	656	no	no	no	no	yes	no	no	no	no
B0437M	385	40	1	no	yes	no	no	no	no	yes	no	no	no	no	no	no	no	yes	no	no	yes	no	yes	no	no	yes	no	no	no	no	1		on ART before HARP	CIN1	never	yes	>350	350+	393	674	no	yes	no	no	no	no	no	no	no
B0438L	224	87524	1	no	no	no	no	no	no	yes	no	no	no	yes	no	no	no	no	no	no	no	no	no	no	no	no	no	no	no	no	1		not on ART	<CIN1	never	no	<=350	201-350	197
B0439K	648	40	0	no	no	no	no	no	no	no	no	no	no	no	no	no	no	no	no	no	no	no	no	no	no	no	no	no	no	no	0		on ART before HARP	<CIN1	never	yes	>350	350+	625	899	no	no	no	no	no	no	no	no	no
B0440Y	389	40	0	no	no	no	no	no	no	no	no	no	no	no	no	no	no	no	no	no	no	no	no	no	no	no	no	no	no	no	0		not on ART	<CIN1	never	no	>350	350+	702	961	no	no	no	no	no	no	no	no	no
B0441X	19	951349	1	no	no	no	no	no	no	no	yes	no	no	no	no	no	yes	no	no	no	no	no	no	no	no	no	no	no	no	no	1		on ART after enrolment	<CIN1	never	no	<=350	<200	148	216	no	no	no	no	no	no	no	yes	no
B0442W	388	8052	1	no	yes	no	no	yes	no	no	no	no	no	yes	yes	no	no	no	no	no	no	yes	no	no	no	yes	no	no	no	no	1		not on ART		never	yes	>350	350+
B0443V	569	101	0	no	no	no	no	no	no	no	no	no	no	no	no	no	no	no	no	no	no	no	no	no	no	no	no	no	no	no	0		on ART before HARP	<CIN1	never	no	>350	350+	686	988	no	no	no	no	yes	no	no	no	no
B0444T	254	193879	1	no	no	no	no	no	no	yes	yes	no	no	no	no	yes	no	no	no	no	no	no	no	no	no	no	no	no	no	no	1		not on ART		never	no	<=350	201-350
B0445R	282	40	1	no	no	no	no	yes	no	no	no	no	no	no	no	no	no	no	no	no	no	no	no	no	no	no	no	no	no	no	1		on ART before HARP	CIN1	never	no	<=350	201-350	290	423	no	no	no	no	yes	no	no	no	no
B0446P	473	40																															on ART before HARP		never	no	>350	350+		951	no	no	no	no	no	no	no	no	no
B0447N	544	-1																															not on ART	<CIN1	never	yes	>350	350+	518	540	no	no	no	no	no	no	no	no	no
B0448M	441	397477	1	no	no	no	no	no	no	yes	no	no	no	no	no	no	no	no	no	no	no	no	no	no	no	no	no	no	yes	no	1		not on ART	CIN1	never	no	>350	350+	266	166	no	no	no	no	yes	no	no	no	no
B0449L	180	-1	1	no	no	no	no	yes	no	no	no	no	no	no	no	no	no	yes	no	no	no	yes	no	no	no	no	no	no	no	no	1		on ART before HARP	<CIN1	never	no	<=350	<200	289	416	no	no	no	no	yes	no	no	no	no
B0450A	410	49841																															not on ART		never	no	>350	350+
B0451Y	622	40	0	no	no	no	no	no	no	no	no	no	no	yes	no	no	no	yes	no	no	no	no	no	no	no	no	no	no	no	no	1		on ART before HARP	<CIN1	never	no	>350	350+	853	896	no	no	no	no	yes	no	yes	no	no
B0452X	499	375715	1	no	no	no	no	no	no	yes	no	no	no	no	no	no	no	no	no	no	no	no	no	no	no	no	no	no	no	no	1		not on ART	<CIN1	never	yes	>350	350+	737	1189	no	no	no	no	no	no	yes	no	no
B0453W	349	613	0	no	no	no	no	no	no	no	no	no	no	no	no	no	no	no	no	no	no	no	no	no	no	no	no	no	no	no	0		not on ART	<CIN1	never	no	<=350	201-350	344	469	no	no	no	no	yes	no	no	no	no
B0454V	265	42	1	no	no	no	no	no	no	no	no	no	no	no	yes	no	no	no	no	no	no	no	no	yes	no	yes	no	no	no	no	1		on ART before HARP	<CIN1	never	no	<=350	201-350	134	237	no	yes	no	no	no	no	no	no	no
B0455T	475	35303																															not on ART		never	yes	>350	350+
B0456R	365	37612	1	no	no	no	no	yes	no	no	no	no	no	no	no	yes	no	yes	no	no	no	no	no	no	no	no	no	no	no	no	1		not on ART	CIN1	never	yes	>350	350+	297	289	no	no	no	no	yes	no	yes	no	no
B0457P	693	27986	0	no	no	no	no	no	no	no	no	no	no	no	no	no	no	no	no	no	no	no	no	no	no	no	no	no	no	no	0		not on ART	<CIN1	never	no	>350	350+	527	619	no	no	no	no	no	no	no	no	no
B0458N	417	131648	0	no	no	no	no	no	no	no	no	no	no	no	no	no	no	no	no	no	no	no	no	no	no	no	no	no	no	no	0		not on ART	<CIN1	never	no	>350	350+		512
B0459M	514	1154																															not on ART		never	no	>350	350+	438	433
B0460B	432	15386	1	no	no	no	no	yes	no	no	no	no	no	no	no	no	no	no	no	no	no	no	no	no	no	no	no	no	no	no	1		not on ART	CIN1	never	yes	>350	350+	500	690	no	no	no	no	yes	no	no	no	no
B0461A	374	14041	0	no	no	no	no	no	no	no	no	no	no	no	no	no	no	no	no	no	no	no	no	no	no	no	no	no	no	no	0		on ART after enrolment	<CIN1	never	yes	>350	350+	530	796	no	no	no	no	yes	no	no	no	no
B0462Y	266	40	1	no	yes	no	no	no	no	no	no	no	no	no	no	no	yes	no	no	yes	no	no	no	no	no	no	no	no	no	no	1		on ART before HARP	<CIN1	never	no	<=350	201-350	415	554	no	no	no	no	yes	no	no	no	no
B0463X	1032	40	1	no	no	no	no	no	no	yes	yes	no	no	no	no	no	no	no	no	no	no	no	no	no	no	no	no	no	no	no	1		on ART before HARP	<CIN1	never	no	>350	350+	953	1537	no	no	no	no	yes	no	no	no	no
B0464W	747	347724	1	no	no	no	no	no	no	no	no	no	no	no	no	no	no	no	no	no	yes	no	no	no	no	no	no	no	no	no	1		not on ART	<CIN1	never	yes	>350	350+	583	1085	no	no	no	no	no	no	no	no	no
B0465V	641	40	0	no	no	no	no	no	no	no	no	no	no	no	no	no	no	no	no	no	no	no	no	no	no	no	no	yes	no	no	1		on ART before HARP	CIN1	never	yes	>350	350+	1038	1115	no	no	no	no	no	no	no	yes	no
B0466T	362	2584572	1	no	no	yes	no	no	no	no	no	no	no	no	no	no	no	no	no	no	no	no	no	no	no	no	no	no	no	no	1		on ART after enrolment	<CIN1	never	no	>350	350+	293	811	no	no	yes	no	no	no	no	no	no
B0467R	335	2705	1	no	no	no	no	yes	no	no	no	no	no	no	no	no	no	no	no	no	yes	no	no	no	no	no	no	no	no	no	1		not on ART	<CIN1	never	yes	<=350	201-350	287	439	no	no	no	no	no	no	no	no	no
B0468P	198	38414	0	no	no	no	no	no	no	no	no	no	no	no	no	no	no	no	no	no	no	no	no	no	no	no	no	no	no	no	0		on ART by enrolment	<CIN1	never	no	<=350	<200	601	879	no	no	no	no	no	no	yes	no	no
B0469N	673	40	1	no	no	no	no	no	yes	no	no	no	no	no	no	no	no	no	no	no	no	no	no	no	no	no	no	no	no	no	1		on ART before HARP		never	yes	>350	350+	878	1015	no	no	no	no	no	no	no	no	no
B0470C	653	40	0	no	no	no	no	no	no	no	no	no	no	no	no	no	no	no	no	no	no	no	no	no	no	no	no	no	no	no	0		on ART before HARP	<CIN1	never	yes	>350	350+	763	1098	yes	yes	yes	no	yes	no	no	no	no
B0471B	410	50194	1	no	no	no	no	no	no	no	no	no	no	no	yes	no	yes	no	no	no	no	no	no	no	no	no	no	no	no	no	1		not on ART	CIN1	never	yes	>350	350+	369	418	no	no	no	no	no	no	no	no	no
B0472A	670	14442	0	no	no	no	no	no	no	no	no	no	no	no	no	no	no	no	no	no	no	no	no	no	no	no	no	no	no	no	0		not on ART	<CIN1	never	no	>350	350+	540	556	no	no	no	no	no	no	no	no	no
B0473Y	401	77654	0	no	no	no	no	no	no	no	no	no	no	no	no	no	no	no	no	no	no	no	no	no	no	no	no	no	no	no	0		not on ART	<CIN1	never	yes	>350	350+	405	615	no	no	no	no	no	no	no	no	no
B0474X	278	400284	1	no	yes	no	no	no	no	no	yes	no	no	yes	no	no	yes	no	no	yes	no	no	no	no	no	yes	no	no	no	yes	1		not on ART		never	no	<=350	201-350
B0475W	806	4683	0	no	no	no	no	no	no	no	no	no	no	no	no	no	no	no	no	no	no	no	no	no	no	no	no	no	no	no	0		not on ART	<CIN1	never	no	>350	350+	698	805	no	no	no	no	no	no	no	no	no
B0476V	710	1824	1	no	no	no	no	no	no	no	no	no	no	no	no	no	yes	no	no	no	no	no	no	no	no	no	no	no	no	no	1		not on ART	CIN1	never	yes	>350	350+	672	707
B0477T	842	2268	1	no	no	no	no	no	no	no	no	no	no	no	no	no	yes	no	no	yes	no	no	no	no	no	no	no	no	no	no	1		not on ART	CIN1	never	no	>350	350+	1365	455	no	no	no	no	yes	no	no	no	no
B0478R	1232	40	1	no	no	no	no	no	no	no	no	no	no	no	no	yes	no	no	no	no	no	no	no	no	no	yes	no	no	no	no	1		not on ART	<CIN1	never	yes	>350	350+		1314	no	no	no	no	no	no	no	no	no
B0479P	10	1333708	1	no	no	no	no	no	no	no	no	no	no	no	no	no	no	no	no	no	yes	no	no	no	no	no	no	no	no	no	1		on ART after enrolment	CIN1	never	no	<=350	<200	219	214	no	no	no	no	no	no	no	no	no
B0480D	312	10447	1	no	no	no	no	no	no	yes	no	no	no	no	no	no	no	no	no	no	no	no	no	no	no	no	no	no	no	no	1		not on ART	<CIN1	never	yes	<=350	201-350	396	462	no	no	no	no	no	no	yes	no	no
B0481C	472	40	1	no	no	no	no	no	no	no	no	no	no	no	no	no	yes	no	no	no	no	no	no	no	no	no	no	no	no	no	1		on ART before HARP	<CIN1	never	yes	>350	350+	608	859	no	no	no	no	no	no	no	no	no
B0482B	552	70367	1	no	no	no	no	no	no	no	no	no	no	no	yes	no	no	no	no	no	no	no	no	no	no	no	no	no	no	no	1		not on ART		never	yes	>350	350+	473	582	no	no	no	no	no	no	no	no	no
B0483A	636	40	1	no	no	yes	no	no	no	no	no	no	no	no	no	no	no	no	no	no	no	no	no	no	no	no	no	no	no	no	1		on ART before HARP	CIN1	never	no	>350	350+	509	902	no	no	yes	no	no	no	no	no	no
B0484Y	801	62873	0	no	no	no	no	no	no	no	no	no	no	no	no	no	no	no	no	no	no	no	no	no	no	no	no	no	no	no	0		not on ART	<CIN1	never	yes	>350	350+	1039	1219	no	no	no	no	no	no	no	yes	no
B0485X	307	40	0	no	no	no	no	no	no	no	no	no	no	no	no	no	no	no	no	no	no	no	no	no	no	no	no	no	no	no	0		on ART before HARP	<CIN1	never	no	<=350	201-350	437	625	no	no	yes	no	no	no	no	no	no
B0486W	680	40	0	no	no	no	no	no	no	no	no	no	no	no	no	no	no	no	no	no	no	no	no	no	no	no	no	no	no	no	0		not on ART	<CIN1	never	no	>350	350+	697	904	no	no	no	no	no	no	no	no	no
B0487V	815	40	1	no	no	no	no	no	no	yes	no	no	no	no	no	no	no	yes	no	no	no	no	no	no	no	no	no	no	no	no	1		on ART before HARP	<CIN1	never	no	>350	350+	992	1014	no	no	no	no	no	no	yes	no	no
B0488T	342	18606	1	no	no	no	no	no	no	no	no	no	no	no	yes	no	no	no	no	no	no	no	no	no	no	no	no	no	no	no	1		not on ART	CIN1	never	no	<=350	201-350	408	456	no	no	no	no	no	no	no	no	no
B0489R	353	17963	1	no	no	no	no	no	no	no	no	no	no	no	yes	no	no	no	no	no	no	no	no	no	no	no	no	no	no	no	1		not on ART		never	yes	>350	350+
B0490E	594	167	0	no	no	no	no	no	no	no	no	no	no	no	no	no	no	no	no	no	no	no	no	no	no	no	no	no	no	no	0		on ART before HARP	<CIN1	never	yes	>350	350+	981	1102	no	no	no	no	no	no	no	no	no
B0491D	629	110	1	no	yes	no	no	no	yes	no	no	no	no	yes	no	no	no	no	no	no	no	no	no	no	no	no	no	no	no	no	1		on ART before HARP		never	no	>350	350+	374
B0492C	914	40	1	no	no	no	no	no	no	no	no	no	no	no	no	no	yes	no	no	no	no	no	no	no	no	no	no	yes	no	no	1		on ART before HARP	<CIN1	never	no	>350	350+	1051	1073	no	no	no	no	yes	no	no	no	no
B0493B	640	6119	1	no	yes	no	no	no	no	no	no	no	no	no	no	no	no	no	no	no	no	no	no	no	no	no	no	no	no	no	1		not on ART	CIN2	never	no	>350	350+		575	no	no	no	no	no	no	no	no	no
B0494A	678	40	1	no	yes	no	no	yes	no	no	no	no	no	yes	no	no	no	yes	no	no	no	no	no	no	no	no	no	no	no	no	1		on ART before HARP	CIN1	never	yes	>350	350+	719	617	no	no	no	no	yes	no	no	no	no
B0495Y	765	40	1	no	no	no	no	yes	no	no	no	no	no	yes	no	no	no	no	no	no	no	no	yes	no	no	no	no	no	no	no	1		on ART before HARP	<CIN1	never	yes	>350	350+	951	1143	no	no	no	no	no	no	no	yes	no
B0496X	868	40	1	no	yes	no	no	yes	no	no	no	no	no	no	no	no	no	no	no	no	no	no	no	no	no	no	no	no	no	no	1		on ART before HARP	CIN1	never	yes	>350	350+	1002	988	no	yes	no	no	yes	no	no	no	no
B0497W	987	1943	1	no	no	no	no	yes	no	no	no	no	no	yes	no	no	no	no	no	no	no	no	yes	no	no	no	no	no	no	no	1		not on ART	CIN1	never	yes	>350	350+	850		no	no	no	no	yes	no	no	no	no
B0498V	400	40	0	no	no	no	no	no	no	no	no	no	no	no	no	no	no	no	no	no	no	no	no	no	no	no	no	yes	no	no	1		on ART before HARP	<CIN1	never	yes	>350	350+	685		no	no	no	no	no	no	no	no	no
B0499T	886	40	1	no	no	no	no	no	no	no	no	no	no	no	no	no	yes	no	no	no	no	no	no	no	no	no	no	no	no	no	1		on ART before HARP	<CIN1	never	no	>350	350+	1238	1554	no	no	no	no	no	no	no	no	no
B0500R	483	40	1	no	no	no	no	no	no	no	no	no	no	no	no	no	no	no	no	no	no	no	yes	yes	no	yes	no	no	no	no	1		on ART before HARP	<CIN1	never	yes	>350	350+	590	512	no	no	no	no	no	no	no	yes	no
B0501P	734	402	0	no	no	no	no	no	no	no	no	no	no	no	no	no	no	no	no	no	no	no	no	no	no	no	no	no	no	no	0		on ART before HARP	<CIN1	never	yes	>350	350+	900
B0502N	458	40	1	no	no	yes	no	no	yes	no	no	no	no	no	no	no	no	no	no	no	no	no	no	no	yes	no	no	no	no	no	1		on ART before HARP	CIN1	never	yes	>350	350+	505	587	no	no	no	no	no	no	no	no	no
B0503M	731	40	0	no	no	no	no	no	no	no	no	no	no	no	no	no	no	yes	no	no	no	no	no	no	no	no	no	no	no	no	1		on ART before HARP	<CIN1	never	yes	>350	350+	945	1398	no	no	no	no	no	no	no	no	no
B0504L	420	39511	1	no	no	no	no	no	no	no	yes	no	no	no	no	no	no	no	no	no	no	no	no	no	no	no	no	no	no	no	1		not on ART	<CIN1	never	yes	>350	350+	433	346	no	no	no	no	no	no	yes	yes	no
B0505K	631	40	1	no	no	yes	no	no	no	no	no	no	no	no	no	no	no	no	no	no	no	no	no	no	no	no	no	no	no	no	1		on ART before HARP	<CIN1	never	yes	>350	350+	890	1132	no	no	no	no	no	no	no	no	no
B0506J	750	40	1	no	no	no	no	no	no	no	no	no	no	no	no	no	no	no	no	yes	no	no	no	no	no	no	no	no	no	yes	1		on ART before HARP	<CIN1	never	yes	>350	350+	904	1339	no	no	no	no	no	no	no	no	no
B0507H	681	40	1	no	no	yes	no	no	no	no	no	no	no	no	no	no	no	no	no	yes	no	no	no	no	no	no	no	no	no	no	1		on ART before HARP	CIN1	never	no	>350	350+	733	860	no	no	no	no	no	no	no	no	no
B0508G	506	40	0	no	no	no	no	no	no	no	no	no	no	no	no	no	no	no	no	no	no	no	no	no	no	no	no	no	no	no	0		on ART before HARP	<CIN1	never	yes	>350	350+	392	866	no	no	no	no	no	no	no	no	no
B0509F	239	628053	1	no	no	yes	no	yes	no	no	no	no	no	no	no	no	no	no	no	no	no	no	yes	no	no	no	no	no	no	no	1		on ART after enrolment	CIN1	never	yes	<=350	201-350
B0511R	193	40	1	no	no	no	no	yes	no	no	no	no	no	no	yes	yes	no	no	no	no	no	no	no	no	no	no	no	no	no	yes	1		on ART before HARP	CIN1	never	yes	<=350	<200	240
B0512P	351	7611	0	no	no	no	no	no	no	no	no	no	no	no	no	no	no	no	no	no	no	no	no	no	no	no	no	no	no	no	0		on ART after enrolment	<CIN1	never	yes	>350	350+	486	696	no	no	no	no	no	no	no	no	no
B0513N	391	49492	1	no	no	yes	no	yes	no	no	no	no	no	no	no	no	no	no	no	no	no	no	no	no	no	no	no	no	no	yes	1		not on ART	CIN1	never	no	>350	350+	362	485	yes	no	no	no	yes	no	no	no	no
B0514M	524	40	1	no	no	no	no	yes	no	no	no	no	no	no	no	no	no	no	no	no	no	no	no	no	no	no	no	no	no	no	1		on ART before HARP	<CIN1	never	no	>350	350+	459	669	no	no	no	no	no	no	no	no	no
B0515L	470	40	0	no	no	no	no	no	no	no	no	no	no	no	no	no	no	no	no	no	no	no	no	no	no	no	no	no	no	yes	1		on ART before HARP		never	no	>350	350+	422	656	no	no	no	no	no	no	no	no	no
B0516K	900	40	1	no	no	no	no	no	no	no	no	no	no	no	no	yes	no	no	no	no	no	no	no	no	no	no	no	no	no	no	1		on ART before HARP	<CIN1	never	yes	>350	350+	829	1296	no	no	no	no	no	no	no	no	no
B0517J	349	60	0	no	no	no	no	no	no	no	no	no	no	no	no	no	no	no	yes	no	no	no	no	no	no	no	no	no	no	no	1		on ART before HARP	<CIN1	never	no	<=350	201-350	291	596	no	no	no	no	no	no	no	no	no
B0518H	348	40	1	no	no	no	no	no	no	no	no	no	no	no	no	no	yes	no	no	no	no	no	no	no	no	no	no	no	no	yes	1		on ART before HARP	CIN1	never	yes	<=350	201-350		572	no	no	no	no	yes	no	no	no	no
B0519G	318	40	0	no	no	no	no	no	no	no	no	no	no	no	no	no	no	no	no	no	no	no	no	no	no	no	no	no	no	yes	1		on ART before HARP	<CIN1	never	no	<=350	201-350	272	689	no	no	no	no	no	no	no	no	no
B0520V	421	40	1	no	no	no	no	yes	no	no	no	no	no	no	no	no	no	yes	no	yes	no	no	yes	no	no	no	no	no	no	no	1		on ART before HARP	CIN1	never	yes	>350	350+	526	756	no	no	no	no	no	no	no	yes	no
B0521T	418	40	0	no	no	no	no	no	no	no	no	no	no	no	no	no	no	no	no	no	no	no	no	no	no	no	no	no	no	yes	1		on ART before HARP	CIN1	never	yes	>350	350+	566	697	no	no	no	no	no	no	no	no	no
B0522R	318	4683	1	no	no	no	no	no	no	no	no	no	no	no	no	no	no	no	no	yes	no	no	no	no	no	no	no	no	no	no	1		on ART after enrolment	<CIN1	never	no	<=350	201-350	483	367	no	no	no	no	no	no	no	no	no
B0523P	405	40	0	no	no	no	no	no	no	no	no	no	no	no	no	no	no	no	no	no	no	no	no	no	no	no	no	no	no	yes	1		on ART before HARP	<CIN1	never	no	>350	350+	439	598	no	no	no	no	no	no	no	no	no
B0524N	551	40	0	no	no	no	no	no	no	no	no	no	no	no	no	no	no	no	no	no	no	no	no	no	yes	no	no	no	no	no	1		on ART before HARP	<CIN1	never	no	>350	350+	694	1285	no	no	no	no	no	no	no	no	no
B0525M	455	40	1	no	no	no	no	no	no	yes	no	no	no	no	no	no	no	no	no	no	no	no	no	no	no	no	no	no	no	no	1		on ART before HARP	<CIN1	never	no	>350	350+	412	653	no	no	no	no	no	no	no	yes	no
B0526L	1081	40	0	no	no	no	no	no	no	no	no	no	no	no	no	no	no	no	no	no	no	no	no	no	no	no	no	no	no	no	0		on ART before HARP	<CIN1	never	no	>350	350+	977	1714	no	no	no	no	no	no	no	no	no
B0527K	549	40	0	no	no	no	no	no	no	no	no	no	no	yes	no	no	no	yes	no	no	no	no	no	no	no	yes	no	no	no	no	1		on ART before HARP	<CIN1	never	no	>350	350+	462	742	no	no	no	no	no	no	no	no	no
B0528J	1016	40	0	no	no	no	no	no	no	no	no	no	no	no	no	no	no	no	no	no	no	no	no	no	no	no	no	no	no	no	0		on ART before HARP	<CIN1	never	no	>350	350+	1036	1579	no	no	yes	no	yes	no	no	no	no
B0529H	863	40	0	no	no	no	no	no	no	no	no	no	no	no	no	no	no	no	no	no	no	no	no	no	no	no	no	no	no	no	0		on ART before HARP	<CIN1	never	no	>350	350+	998	649	no	no	no	no	no	no	no	no	no
B0530W	794	40	1	no	yes	no	no	no	no	no	no	no	no	no	no	no	yes	no	no	no	no	no	no	no	no	no	no	no	no	no	1		on ART before HARP	<CIN1	never	yes	>350	350+	787		no	no	no	no	no	no	no	no	no
B0531V	1020	40	1	no	no	no	no	no	no	yes	no	no	no	no	no	yes	no	no	no	no	no	no	no	no	no	no	no	no	no	no	1		on ART before HARP	<CIN1	never	no	>350	350+	761	1764	no	yes	no	no	no	no	no	no	no
B0532T	358	40	0	no	no	no	no	no	no	no	no	no	yes	no	no	no	no	no	no	no	no	no	no	no	no	no	no	yes	no	no	1		on ART before HARP	CIN1	never	no	>350	350+	517		no	no	yes	no	no	no	no	no	no
B0533R	309	2400																															on ART before HARP	<CIN1	never	yes	<=350	201-350	207	483	no	no	no	no	no	no	no	yes	no
B0534P	197	40	1	no	yes	no	no	no	no	no	no	no	no	no	no	no	no	no	no	no	no	no	no	no	no	no	no	no	no	no	1		on ART before HARP	CIN1	never	yes	<=350	<200	372	514	no	yes	no	no	no	no	no	no	no
B0535N	804	40																															on ART before HARP		never	no	>350	350+
B0536M	188	40	1	no	no	no	no	no	no	no	yes	no	no	no	no	no	no	no	no	no	no	no	no	no	no	no	no	no	no	no	1		on ART before HARP	<CIN1	never	no	<=350	<200		971
B0537L	154	102	1	no	no	no	no	no	no	no	no	no	yes	no	yes	no	no	yes	no	no	yes	no	no	no	yes	no	no	no	no	no	1		on ART before HARP	CIN1	never	no	<=350	<200	218	342	no	no	no	no	no	no	no	no	no
B0538K	48	5008603	1	no	no	no	no	yes	no	yes	no	no	no	no	yes	no	no	yes	no	no	no	no	no	yes	no	no	no	no	no	no	1		on ART after enrolment		never	yes	<=350	<200
B0539J	254	16050	1	no	no	no	no	no	no	no	no	no	no	no	yes	yes	no	no	no	no	yes	no	no	no	no	no	no	no	no	no	1		on ART before HARP	<CIN1	never	no	<=350	201-350		245	no	no	no	no	no	no	no	no	no
B0540X	422	40	0	no	no	no	no	no	no	no	no	no	no	no	no	no	no	no	no	no	no	no	no	no	no	no	no	yes	no	no	1		on ART before HARP		never	no	>350	350+	567	706	no	yes	no	no	no	no	no	no	no
B0541W	213	40	1	no	yes	no	no	no	no	no	no	no	no	yes	no	no	no	no	no	no	no	no	no	no	no	no	no	no	no	no	1		on ART before HARP	<CIN1	never	no	<=350	201-350	572	524	no	yes	no	no	no	no	no	no	no
B0542V	546	40	0	no	no	no	no	no	no	no	no	no	no	no	no	no	no	no	no	no	no	no	no	no	no	no	no	no	no	no	0		on ART before HARP	<CIN1	never	no	>350	350+	608	583	no	yes	no	no	no	no	no	no	no
B0543T	874	1416	1	no	yes	no	no	no	no	no	no	no	no	no	no	no	no	no	no	no	no	no	no	no	no	no	no	no	no	no	1		on ART before HARP	<CIN1	never	yes	>350	350+	700	1191	no	yes	no	no	no	no	no	no	no
B0544R	186	40	0	no	no	no	no	no	no	no	no	yes	no	no	no	no	no	yes	no	no	no	no	no	no	no	no	no	no	no	no	1		on ART before HARP	<CIN1	never	no	<=350	<200	42
B0545P	18	60699	0	no	no	no	no	no	no	no	no	no	no	no	no	no	no	no	no	no	no	no	no	no	no	no	no	yes	no	no	1		on ART before HARP	<CIN1	never	yes	<=350	<200	284	354	no	no	no	no	no	no	no	yes	no
B0546N	413	40	1	no	no	no	no	no	no	no	no	no	no	no	no	no	yes	no	no	no	no	no	no	yes	no	no	no	yes	no	no	1		on ART before HARP	CIN1	never	yes	>350	350+	480	821	no	no	no	no	no	no	no	no	no
B0547M	1084	1676	1	no	no	no	no	no	no	yes	no	no	no	no	no	no	yes	no	no	no	no	no	no	no	no	no	no	yes	no	no	1		not on ART	<CIN1	never	yes	>350	350+	1015	829	no	no	no	no	no	no	yes	no	no
B0548L	262	40	1	no	yes	no	no	no	no	yes	no	no	no	no	no	no	no	no	no	no	no	no	no	no	no	no	no	no	no	no	1		on ART before HARP	<CIN1	never	no	<=350	201-350	422		no	no	no	no	no	no	no	no	no
B0549K	453	40	1	no	no	no	no	yes	no	no	no	no	no	no	no	yes	no	no	no	no	no	no	no	no	no	no	no	no	no	no	1		on ART before HARP	<CIN1	never	yes	>350	350+	563	811	no	yes	no	no	yes	no	no	no	no
B0551X	248	40	0	no	no	no	no	no	no	no	no	no	no	no	no	no	no	yes	no	no	no	no	yes	no	no	no	no	yes	no	no	1		on ART before HARP	<CIN1	never	no	<=350	201-350	719	861	no	yes	no	no	no	no	no	no	no
B0552W	685	40	1	no	no	no	no	no	no	yes	no	no	no	no	no	no	yes	no	no	no	no	no	no	no	no	no	no	no	no	no	1		on ART before HARP	<CIN1	never	no	>350	350+	681	1103	no	no	yes	no	no	no	no	no	no
B0553V	493	84	1	no	no	no	no	no	no	yes	no	no	no	no	no	no	yes	no	no	no	no	no	no	no	no	no	no	no	no	no	1		on ART before HARP	CIN2	never	no	>350	350+		340	no	no	no	no	no	no	no	no	no
B0554T	366	40	1	no	yes	no	no	no	no	no	no	no	no	no	no	no	no	no	no	no	no	no	no	no	no	no	no	no	no	no	1		on ART before HARP	<CIN1	never	no	>350	350+	320	570	no	yes	no	no	no	no	no	no	no
B0555R	444	135407	1	no	no	yes	no	no	no	no	no	no	no	no	yes	yes	no	no	no	no	no	no	no	yes	yes	no	no	no	no	no	1		on ART before HARP	CIN1	never	no	>350	350+
B0556P	478	40	1	no	yes	no	no	no	no	no	no	no	no	no	no	no	no	no	no	no	no	no	yes	no	no	no	no	no	no	no	1		on ART before HARP	<CIN1	never	no	>350	350+	498		no	yes	no	no	no	no	no	no	no
B0557N	744	1386	0	no	no	no	no	no	no	no	no	no	no	no	no	no	no	no	no	no	no	no	no	no	no	no	no	no	no	no	0		not on ART	<CIN1	never	yes	>350	350+	677	750	no	no	no	no	yes	no	no	no	no
B0558M	735	40	1	no	no	no	no	no	no	yes	yes	no	no	no	no	no	yes	yes	no	no	no	no	no	no	no	no	no	no	no	no	1		on ART before HARP	<CIN1	never	yes	>350	350+	649	1021	no	no	no	no	no	no	no	yes	no
B0559L	124	40	1	no	no	no	no	no	no	no	no	no	no	no	no	no	yes	no	no	no	no	no	no	no	no	no	no	no	no	no	1		on ART before HARP	CIN2	never	no	<=350	<200	80	272	no	no	no	no	no	no	no	no	no
B0560A	368	-1	1	no	no	no	no	no	no	no	yes	no	no	no	no	no	yes	no	no	no	no	no	no	no	no	no	no	no	no	no	1		on ART before HARP	CIN1	never	no	>350	350+	597	628	no	no	no	no	no	no	no	yes	no
B0561Y	615	40	0	no	no	no	no	no	no	no	no	no	no	no	no	no	no	no	no	no	no	no	no	no	no	no	no	no	no	no	0		on ART before HARP		never	no	>350	350+	619	612	no	no	no	no	yes	no	no	no	no
B0562X	479	94569	1	no	no	no	no	no	no	yes	no	no	no	no	no	no	no	no	no	no	no	no	no	no	no	no	no	no	no	no	1		not on ART	CIN1	never	yes	>350	350+	465	699	no	no	no	no	no	no	yes	no	no
B0563W	666	40	1	no	no	no	no	no	no	no	no	no	no	no	no	no	no	no	no	no	yes	no	no	no	no	no	no	no	no	no	1		on ART before HARP		never	no	>350	350+	688	706	no	yes	no	no	no	no	no	no	no
B0564V	462	18090	0	no	no	no	no	no	no	no	no	no	no	no	no	no	no	no	no	no	no	no	no	no	no	no	no	no	no	no	0		on ART after enrolment	CIN1	never	no	>350	350+	536		no	no	no	no	no	no	no	no	no
B0565T	319	40	1	no	no	no	no	no	no	no	no	no	no	no	no	no	yes	no	no	no	no	no	no	no	no	no	no	no	no	no	1		on ART before HARP	CIN1	never	no	<=350	201-350	672	860	no	no	no	no	no	no	no	no	no
B0566R	799	40																															on ART before HARP	<CIN1	never	no	>350	350+	1108	1338	no	no	no	no	no	no	no	no	no
B0567P	203	62	1	no	yes	no	no	no	no	yes	no	no	no	no	no	no	yes	no	no	no	no	no	no	no	no	no	no	no	no	yes	1		on ART before HARP	CIN1	never	yes	<=350	201-350	223	484
B0568N	611	40	1	no	no	yes	no	no	no	no	no	no	no	no	no	no	no	no	no	no	no	no	no	no	no	no	no	no	no	no	1		not on ART	CIN1	never	no	>350	350+	696	1061	no	yes	no	no	no	no	yes	no	no
B0569M	463	40																															on ART before HARP	<CIN1	never	yes	>350	350+	810	862	no	no	no	no	no	no	no	no	no
B0570B	388	40	0	no	no	no	no	no	no	no	no	no	no	no	no	no	no	no	no	no	no	no	no	no	no	no	no	no	no	no	0		on ART before HARP	<CIN1	never	yes	>350	350+	487
B0571A	48	277601	0	no	no	no	no	no	no	no	no	no	no	no	no	no	no	no	no	no	no	no	no	no	no	no	no	no	no	no	0		on ART before HARP	<CIN1	never	yes	<=350	<200	77		no	yes	no	no	no	no	no	no	no
B0572Y	338	40	1	no	no	no	no	no	no	no	no	no	no	no	no	no	no	no	no	no	yes	no	no	no	no	no	no	no	no	no	1		on ART before HARP	<CIN1	never	no	<=350	201-350	312	474	no	no	no	no	no	no	no	no	no
B0573X	336	40	0	no	no	no	no	no	no	no	no	no	no	no	no	no	no	no	no	no	no	no	no	no	no	yes	no	no	no	no	1		on ART before HARP	CIN1	never	no	<=350	201-350	439	914	no	no	no	no	no	no	no	no	no
B0574W	398	40	1	no	no	no	no	no	no	no	no	no	no	no	no	no	yes	no	no	no	no	no	no	no	no	no	no	no	no	no	1		on ART before HARP	<CIN1	never	no	>350	350+	372	624	no	no	no	no	no	no	no	no	no
B0575V	612	40	0	no	no	no	no	no	no	no	no	no	no	no	no	no	no	no	no	no	no	no	no	no	no	no	no	no	no	no	0		on ART before HARP	<CIN1	never	no	>350	350+	542	1142	no	no	no	no	no	no	no	no	no
B0576T	347	2434	0	no	no	no	no	no	no	no	no	no	no	no	no	no	no	no	no	no	no	no	no	no	no	no	no	no	no	no	0		on ART before HARP	<CIN1	never	no	<=350	201-350
B0577R	444	40	1	no	no	no	no	no	no	no	no	no	no	no	no	yes	no	no	no	no	no	no	no	no	no	no	no	yes	no	no	1		on ART before HARP	<CIN1	never	yes	>350	350+	510	607	no	no	no	no	no	no	no	no	no
B0578P	225	162597	0	no	no	no	no	no	no	no	no	no	no	no	no	no	no	no	no	no	no	no	no	no	no	no	no	no	no	no	0		on ART before HARP	<CIN1	never	no	<=350	201-350	229	195	no	no	no	no	no	no	no	no	no
B0579N	496	48800																															not on ART	<CIN1	never	no	>350	350+
B0580C	557	40	1	no	no	yes	no	no	no	no	no	no	no	no	no	no	no	no	no	no	no	no	no	no	no	no	no	no	no	no	1		on ART before HARP	<CIN1	never	no	>350	350+	524	834	no	no	yes	no	no	no	no	no	no
B0581B	229	40	0	no	no	no	no	no	no	no	no	no	no	no	no	no	no	no	no	no	no	no	no	no	no	no	no	no	no	no	0		on ART before HARP	<CIN1	never	yes	<=350	201-350	254	654	no	no	no	no	no	no	no	no	no
B0582A	391	148917	1	no	no	yes	no	no	no	no	no	no	no	no	no	no	no	no	no	no	no	no	no	no	no	no	no	no	no	no	1		on ART after enrolment	<CIN1	never	yes	>350	350+		476	no	no	no	no	no	no	no	no	no
B0583Y	673	40	1	no	yes	no	no	no	no	no	no	no	no	no	no	no	no	no	no	no	no	no	no	no	no	yes	no	no	no	no	1		on ART before HARP	CIN1	never	yes	>350	350+	658
B0584X	280	97269	1	no	no	no	no	no	no	no	no	no	no	no	no	no	no	no	no	no	yes	no	no	no	no	no	no	no	no	no	1		not on ART	<CIN1	never	no	<=350	201-350	327	450	no	no	no	no	no	no	no	no	no
B0585W	436	5908	1	no	no	yes	no	no	no	no	no	no	no	no	no	no	yes	no	no	no	no	no	no	no	no	no	no	no	no	no	1		on ART before HARP	<CIN1	never	yes	>350	350+	493		no	no	yes	no	no	no	no	no	no
B0586V	286	8700	1	no	no	no	no	yes	no	no	yes	no	no	no	no	no	no	yes	no	no	no	no	no	no	no	no	no	no	no	no	1		on ART before HARP	CIN2	never	yes	<=350	201-350	422		no	no	no	no	no	yes	no	no	no
B0587T	218	632654	1	no	no	no	no	no	no	no	no	no	no	no	yes	yes	no	yes	no	no	no	no	no	no	no	no	no	no	no	no	1		not on ART	CIN1	never	no	<=350	201-350	200	174	no	no	no	no	no	no	no	no	no
B0588R	634	205109	1	no	no	no	no	no	no	yes	no	no	no	no	no	no	no	yes	no	no	no	no	no	no	no	no	no	no	no	no	1		on ART before HARP	<CIN1	never	no	>350	350+	570		no	no	no	no	no	yes	no	no	no
B0589P	680	40	1	no	no	no	no	no	yes	no	no	no	no	no	no	yes	no	yes	no	no	no	no	no	no	no	no	no	no	no	no	1		on ART before HARP	<CIN1	never	no	>350	350+
B0590D	347	-1	0	no	no	no	no	no	no	no	no	no	no	no	no	no	no	no	no	no	no	no	no	no	no	no	no	no	no	no	0		not on ART	<CIN1	never	no	<=350	201-350
B0591C	391	4109	1	no	no	no	no	no	no	no	no	no	no	yes	yes	no	no	no	no	no	no	no	yes	no	yes	no	no	no	no	no	1		not on ART	<CIN1	never	no	>350	350+	297	285	no	no	no	no	no	no	no	no	no
B0592B	344	5241	1	no	no	no	no	no	no	no	yes	no	no	yes	yes	no	no	no	no	no	no	no	yes	no	no	no	no	no	no	no	1		not on ART	<CIN1	never	yes	<=350	201-350		524	no	no	no	no	no	no	no	no	no
B0593A	741	-1	0	no	no	no	no	no	no	no	no	no	no	no	no	no	no	no	no	no	no	no	no	no	no	no	no	no	no	no	0		not on ART	<CIN1	never	yes	>350	350+	847	1185	no	no	no	no	no	no	no	no	no
B0594Y	557	40	1	no	no	no	no	no	no	no	no	no	no	no	no	no	yes	no	no	no	no	no	no	no	no	no	no	yes	no	no	1		not on ART	<CIN1	never	yes	>350	350+	703	626	no	no	no	no	no	no	no	no	no
B0595X	477	2063359	1	no	no	no	no	yes	no	no	no	no	no	yes	no	no	no	no	no	yes	no	no	no	no	no	no	no	no	no	no	1		not on ART	CIN1	never	no	>350	350+	472		no	no	no	no	no	yes	no	no	no
B0596W	50	195248	1	no	no	yes	no	yes	no	no	no	no	no	no	no	no	no	yes	no	no	no	no	no	no	no	no	no	no	no	no	1		on ART after enrolment	<CIN1	never	yes	<=350	<200	265	432	no	no	no	no	yes	no	no	no	no
B0597V	913	40	1	no	no	no	no	yes	no	no	no	no	no	no	no	no	no	no	no	yes	no	no	no	no	no	no	no	no	no	no	1		not on ART	<CIN1	never	yes	>350	350+
B0598T	1496	17220	0	no	no	no	no	no	no	no	no	no	no	no	no	no	no	no	no	no	no	no	no	no	no	no	no	no	no	no	0		on ART after enrolment	CIN1	never	yes	>350	350+	1024	1633	no	no	no	no	no	no	yes	no	no
B0599R	3	2309308	1	no	no	yes	no	no	no	no	no	no	no	no	no	no	no	no	no	no	no	yes	no	no	no	no	no	no	no	no	1		not on ART		never	no	<=350	<200	1
B0600P	363	8886	0	no	no	no	no	no	no	no	no	no	no	no	no	no	no	no	no	no	no	no	no	no	no	no	no	no	no	no	0		not on ART	<CIN1	never	yes	>350	350+	262	401	no	no	no	no	no	no	no	no	no
B0601N	131	4230155	0	no	no	no	no	no	no	no	no	no	no	no	no	no	no	no	no	no	no	no	no	no	no	yes	no	no	no	no	1		on ART after enrolment	<CIN1	never	yes	<=350	<200	319	613	no	no	yes	no	no	no	no	no	no
B0602M	420	226348	0	no	no	no	no	no	no	no	no	no	no	no	no	no	no	no	no	no	no	no	no	no	no	no	no	no	no	no	0		not on ART	<CIN1	never	yes	>350	350+	388	702	no	no	no	no	no	no	no	no	no
B0603L	116	132577	0	no	no	no	no	no	no	no	no	no	no	no	no	no	no	no	no	no	no	no	no	no	no	no	no	no	no	no	0		on ART after enrolment	<CIN1	never	no	<=350	<200	177	245	no	no	no	no	no	no	no	no	no
B0604K	287	40	1	no	no	no	no	no	no	yes	no	no	no	no	no	no	no	no	no	no	no	no	no	no	no	no	no	no	no	no	1		on ART after enrolment	<CIN1	never	no	<=350	201-350	461	594	no	no	no	no	no	no	yes	no	no
B0605J	180	210965	0	no	no	no	no	no	no	no	no	no	no	no	no	no	no	no	no	no	no	no	no	no	no	no	no	no	no	no	0		not on ART	<CIN1	never	yes	<=350	<200
B0607G	293	738413	1	no	no	no	no	no	no	no	no	no	no	no	no	no	no	no	no	yes	no	no	no	no	no	no	no	no	no	no	1		not on ART	<CIN1	never	no	<=350	201-350	369	167	no	no	no	no	no	no	no	no	no
B0608F	514	141247	1	no	no	no	no	no	no	yes	no	no	no	no	no	no	yes	no	no	no	no	no	no	no	no	no	no	no	no	no	1		not on ART		never	yes	>350	350+
B0609E	584	39511	1	no	no	yes	no	no	no	no	no	no	no	no	no	no	no	no	no	no	no	no	no	no	no	no	no	no	no	no	1		not on ART	CIN1	never	yes	>350	350+	614	811	no	yes	yes	no	no	no	no	no	no
B0610R	310	457557	0	no	no	no	no	no	no	no	no	no	no	no	no	no	no	yes	no	no	no	no	no	no	no	no	no	no	no	no	1		on ART after enrolment	CIN1	never	no	<=350	201-350	193		no	no	no	no	no	no	no	no	no
B0611P	796	29816	0	yes	no	no	no	no	no	no	no	no	no	no	no	no	no	no	no	no	no	no	no	no	no	no	no	no	no	no	1		not on ART	CIN1	never	yes	>350	350+	954	1347
B0612N	470	237779	1	no	yes	no	no	no	no	no	no	no	no	no	no	no	yes	no	no	no	no	no	no	no	no	yes	no	yes	no	no	1		not on ART	CIN1	never	no	>350	350+	387	442	no	yes	no	no	no	no	no	no	no
B0613M	674	113559	1	no	no	no	no	no	no	yes	no	no	no	no	no	no	yes	no	no	no	no	no	no	no	no	no	no	no	no	no	1		not on ART	CIN1	never	yes	>350	350+	581	967	no	no	no	no	no	no	no	no	no
B0614L	345	446	1	no	no	no	no	no	no	no	yes	no	no	no	no	no	yes	no	no	no	no	no	no	no	no	no	no	no	no	no	1		not on ART	<CIN1	never	no	<=350	201-350	390	474	no	no	no	no	no	no	no	no	no
B0615K	606	-1	1	no	yes	no	no	no	no	no	no	no	no	no	no	yes	no	no	no	no	yes	no	no	no	no	no	no	no	no	no	1		not on ART	CIN3	never	yes	>350	350+	698	1392	no	no	no	no	no	no	no	no	no
B0616J	583	40	1	no	yes	no	no	no	no	no	yes	no	no	no	no	yes	yes	no	no	no	no	no	no	no	no	no	no	no	no	no	1		not on ART	<CIN1	never	yes	>350	350+	686	768	no	no	no	no	no	no	no	no	no
B0617H	452	40	1	no	no	no	no	no	no	no	no	no	no	no	yes	no	yes	no	no	no	no	no	no	yes	no	no	no	no	no	no	1		on ART by enrolment	<CIN1	never	no	>350	350+	767	990	no	no	no	no	no	no	no	no	no
B0618G	617	40	0	no	no	no	no	no	no	no	no	no	no	no	no	no	no	no	no	no	no	no	no	no	no	no	no	no	no	yes	1		not on ART	CIN1	never	no	>350	350+	762	524	no	no	no	no	no	no	no	no	no
B0619F	996	42	1	no	no	no	no	no	no	no	no	yes	no	no	no	no	no	no	no	yes	no	no	no	no	no	no	no	no	no	no	1		not on ART	<CIN1	never	no	>350	350+	931	1495	no	no	no	no	no	no	no	no	no
B0620T	554	40	1	no	no	no	no	no	no	no	no	no	no	no	no	yes	yes	no	no	no	no	no	no	no	no	no	no	no	no	no	1		on ART by enrolment	<CIN1	never	yes	>350	350+	856	945	no	no	no	no	no	no	no	no	no
B0621R	701	20278	1	no	no	no	no	no	no	no	no	no	no	no	no	yes	no	no	no	no	no	no	no	no	no	no	no	no	no	no	1		not on ART	<CIN1	never	no	>350	350+	614	718	no	no	no	no	no	no	no	no	no
B0622P	368	95910	0	no	no	no	no	no	no	no	no	no	no	yes	no	no	no	yes	no	no	no	no	no	no	no	yes	no	yes	no	no	1		not on ART		never	no	>350	350+	430	836	no	no	no	no	no	no	no	no	no
B0623N	144	166067	0	no	no	no	no	no	no	no	no	no	no	no	no	no	no	yes	no	no	no	no	no	no	no	no	no	no	no	no	1		on ART after enrolment	CIN1	never	yes	<=350	<200	224	663	no	no	no	no	no	no	no	no	no
B0624M	318	40	0	no	no	no	no	no	no	no	no	no	no	no	no	no	no	yes	no	no	no	no	no	no	no	no	no	no	no	no	1		on ART after enrolment	<CIN1	never	no	<=350	201-350	288	353	no	no	no	no	no	no	no	no	no
B0625L	316	168421	1	no	no	yes	no	no	no	no	no	no	no	no	yes	no	yes	no	no	no	no	no	no	no	no	no	no	no	no	yes	1		on ART after enrolment	<CIN1	never	yes	<=350	201-350		320	no	yes	no	no	no	no	no	no	no
B0626K	243	87524	1	no	no	no	no	no	no	no	no	no	no	no	no	no	yes	no	no	no	no	no	no	yes	no	no	no	no	no	no	1		not on ART		never	no	<=350	201-350
B0627J	256	315095	0	no	no	no	no	no	no	no	no	no	no	no	no	no	no	no	no	no	no	no	no	no	yes	no	no	no	no	no	1		not on ART	<CIN1	never	yes	<=350	201-350	302	473	no	no	no	no	no	no	no	no	no
B0628H	894	844066	1	no	no	no	no	yes	no	no	no	no	no	no	no	no	no	no	no	no	yes	no	no	no	no	no	no	no	no	no	1		not on ART		never	yes	>350	350+
B0629G	82	577186	1	no	yes	no	no	no	no	no	no	no	no	no	no	yes	no	no	no	no	no	no	no	no	no	no	no	no	no	no	1		on ART after enrolment		never	yes	<=350	<200	176	215	no	no	no	no	no	no	no	no	no
B0630V	143	-1	1	no	no	no	no	no	no	no	no	no	no	no	no	no	no	no	no	no	yes	no	no	no	yes	no	no	no	no	yes	1		on ART after enrolment	CIN2	never	no	<=350	<200		447	no	no	no	no	no	no	no	no	no
B0631T	252	128897	1	no	no	yes	no	no	no	no	no	no	no	no	no	no	no	no	no	no	no	no	no	no	no	no	no	no	no	no	1		on ART after enrolment	CIN1	never	yes	<=350	201-350	374	613	no	yes	yes	no	no	no	no	no	no
B0632R	828	4396	0	no	no	no	no	no	no	no	no	no	no	no	no	no	no	no	no	no	no	no	no	no	no	no	no	no	no	no	0		not on ART	CIN1	never	yes	>350	350+		1270	no	no	no	no	no	no	no	no	no
S0001X	899	356	1	no	no	no	no	yes	no	no	no	no	no	yes	no	no	no	no	no	no	no	no	no	no	no	no	no	no	no	no	1		not on ART	CIN3	never	yes	>350	350+	923	756	no	no	no	no	no	no	no	no	no
S0002W	593	40	0	no	no	no	no	no	no	no	no	no	no	no	no	no	no	no	no	no	no	no	no	no	no	no	no	no	no	no	0		on ART before HARP	<CIN1	never	yes	>350	350+	594	439	no	no	no	no	no	no	no	no	no
S0003V	548	40																															on ART before HARP		ever	yes	>350	350+
S0004T	551	40	0	no	no	no	no	no	no	no	no	no	no	no	no	no	no	no	no	no	no	no	no	no	no	no	no	no	no	no	0		on ART before HARP		never	yes	>350	350+
S0005R	460	141	0	no	no	no	no	no	no	no	no	no	no	yes	no	no	no	no	no	no	no	no	no	no	no	no	no	yes	no	no	1		on ART before HARP	CIN1	never	no	>350	350+	454	300	no	no	no	no	no	no	no	no	no
S0006P	189	145	1	no	no	no	no	yes	no	no	no	no	no	no	no	yes	no	no	no	no	no	no	no	no	no	no	no	no	no	no	1		on ART before HARP	<CIN1	never	yes	<=350	<200	247	301	no	no	no	no	no	yes	no	no	no
S0007N	682	733	0	no	no	no	no	no	no	no	no	no	no	no	no	no	no	no	no	no	no	no	no	no	no	no	no	no	no	no	0		on ART before HARP	<CIN1	never	yes	>350	350+	743	793	no	no	no	no	no	no	no	no	no
S0008M	221	40	0	no	no	no	no	no	no	no	no	no	no	no	no	no	no	no	no	no	no	no	no	no	no	no	no	no	no	no	0		on ART before HARP	<CIN1	never	yes	<=350	201-350	329	258	no	no	no	no	no	no	no	no	no
S0009L	451	6670	1	no	no	no	no	no	no	no	no	no	no	no	yes	no	no	no	no	no	no	no	no	no	no	no	no	no	no	no	1		not on ART	<CIN1	never	yes	>350	350+	534	327	no	no	no	no	no	no	no	no	no
S0010A	108	40	1	no	no	no	no	no	no	no	no	no	no	no	yes	yes	no	yes	no	yes	no	no	no	no	no	yes	no	no	no	no	1		on ART before HARP	CIN3	never	yes	<=350	<200	190	219	no	no	no	no	no	no	no	no	no
S0011Y	370	581000	1	no	no	no	no	no	no	no	no	no	no	yes	yes	no	no	no	no	no	no	no	no	no	no	no	no	no	no	no	1		on ART after enrolment	CIN1	never	yes	>350	350+	638	607	no	no	no	no	no	no	no	no	no
S0012X	72	105000	1	no	no	no	no	no	no	no	no	no	no	yes	no	yes	no	no	no	no	no	no	no	no	no	yes	no	no	no	no	1		on ART by enrolment	CIN1	never	yes	<=350	<200	714	458	no	no	no	no	no	no	no	no	no
S0013W	502	40	1	no	no	no	no	no	no	yes	no	no	no	no	no	no	no	no	no	yes	no	no	no	no	no	no	no	no	no	no	1		on ART before HARP	CIN1	never	no	>350	350+	824	477	no	no	no	no	no	no	yes	no	no
S0014V	680	40	1	no	no	no	no	no	no	no	no	no	no	yes	no	no	no	no	no	yes	no	no	no	no	no	no	no	no	no	no	1		on ART before HARP	CIN1	never	yes	>350	350+	442	800	no	no	no	no	no	no	no	no	no
S0015T	651	40	1	no	no	no	no	no	no	no	no	no	no	no	no	no	yes	no	no	no	no	no	no	no	no	no	no	no	no	no	1		on ART before HARP	CIN1	never	yes	>350	350+	787	642	no	no	no	no	no	no	no	no	no
S0016R	418		1	no	no	no	no	no	no	no	no	no	no	no	no	no	no	no	yes	no	yes	no	no	no	no	no	no	no	no	no	1		on ART before HARP	<CIN1	never	yes	>350	350+	710	427	no	no	no	no	yes	no	no	no	no
S0017P	669		1	no	no	no	no	no	no	no	no	no	no	no	no	yes	no	yes	yes	no	no	no	no	no	no	no	no	no	no	no	1		on ART before HARP	CIN1	ever	yes	>350	350+	531	682	no	no	no	no	yes	no	no	no	no
S0018N	617		1	no	yes	yes	no	no	yes	yes	no	no	no	no	no	no	no	yes	no	yes	no	no	no	no	no	no	no	no	no	no	1		on ART before HARP	CIN3	never	yes	>350	350+	800	727	no	yes	no	no	no	yes	no	no	no
S0019M	228	25900	1	no	no	no	no	yes	no	no	no	no	no	yes	no	no	no	no	no	no	no	no	no	no	no	no	no	no	no	no	1		on ART before HARP	CIN1	ever	no	<=350	201-350	80	43	no	no	no	no	no	no	no	no	no
S0020B	398	9420	1	no	no	no	no	no	no	no	no	no	no	yes	no	no	no	no	no	no	yes	no	no	no	no	no	no	no	no	no	1		not on ART	CIN2	ever	yes	>350	350+	435	362	no	no	no	no	no	no	no	no	no
S0021A	245	506	1	no	no	no	no	no	no	no	no	no	no	yes	no	no	yes	no	no	no	no	no	no	no	no	no	no	no	no	no	1		on ART before HARP	CIN1	ever	yes	<=350	201-350	284	206	no	no	no	no	no	no	no	no	no
S0022Y	576	231	0	no	no	no	no	no	no	no	no	no	no	no	no	no	no	no	no	no	no	no	no	no	no	no	no	no	no	no	0		on ART before HARP	CIN1	never	yes	>350	350+	565	712	no	no	no	no	no	no	no	no	no
S0023X	474	3300	0	no	no	no	no	no	no	no	no	no	no	no	no	no	no	no	no	no	no	no	no	no	no	no	no	no	no	no	0		on ART before HARP	CIN1	never	yes	>350	350+	771	584	no	no	yes	no	no	no	no	no	no
S0024W	589	577	1	no	yes	no	no	no	yes	yes	no	no	no	no	no	no	no	no	no	no	no	no	no	no	yes	no	no	no	no	no	1		on ART before HARP	CIN1	never	yes	>350	350+	481	406	no	no	no	no	no	no	yes	no	no
S0026T	453	641	1	no	no	no	no	no	no	yes	no	no	no	no	no	no	no	no	no	no	no	no	no	no	no	no	no	no	no	no	1		on ART before HARP		never	yes	>350	350+	501	753	no	no	no	no	no	no	yes	no	no
S0027R	646	40	1	no	no	no	no	no	no	yes	no	no	no	no	no	no	yes	no	no	no	no	no	no	no	no	no	no	no	no	no	1		on ART before HARP	<CIN1	never	yes	>350	350+	428	694	no	no	no	no	no	no	no	no	no
S0028P	407	266	1	no	yes	yes	no	no	no	no	no	no	no	no	no	yes	no	no	no	no	no	no	no	no	no	no	no	no	no	yes	1		on ART before HARP	<CIN1	never	yes	>350	350+	593	325	no	no	no	no	no	no	no	no	no
S0029N	439	1100	0	no	no	no	no	no	no	no	no	no	no	no	no	no	no	no	no	no	no	no	no	no	no	no	no	no	no	no	0		not on ART	<CIN1	never	yes	>350	350+	420	477	no	no	no	no	no	no	no	no	no
S0030C	626	212	1	no	no	no	no	no	yes	no	no	no	no	no	no	no	no	yes	no	no	no	no	no	no	yes	no	no	no	no	yes	1		on ART before HARP	<CIN1	never	yes	>350	350+	409	477	no	no	no	no	no	no	no	no	no
S0031B	480	40	1	no	no	yes	no	no	no	no	no	no	no	no	no	no	no	no	no	no	no	no	no	no	no	no	no	no	no	yes	1		on ART before HARP	CIN1	ever	yes	>350	350+	457	483	no	no	no	no	no	no	no	no	no
S0032A	643	5380	0	no	no	no	no	no	no	no	no	no	no	no	no	no	no	no	no	no	no	no	no	no	no	no	no	no	no	no	0		not on ART	CIN1	never	yes	>350	350+	651	502	no	no	no	no	no	no	no	no	no
S0033Y	45	40	1	no	no	no	no	no	no	yes	no	no	no	no	no	yes	no	yes	no	no	no	no	no	no	no	no	no	no	no	no	1		on ART before HARP	CIN3	never	yes	<=350	<200	170	138	no	no	no	no	no	no	no	no	no
S0034X	495	40	1	no	no	no	no	no	no	no	no	no	no	no	no	yes	no	no	no	no	no	no	no	no	no	no	no	no	no	no	1		on ART before HARP	<CIN1	never	yes	>350	350+	394	564	no	no	no	no	no	no	no	no	no
S0035W	328	31700	0	no	no	no	no	no	no	no	no	no	no	no	no	no	no	no	no	no	no	no	no	no	no	no	no	no	no	no	0		on ART after enrolment	CIN2	never	yes	<=350	201-350	442	353	no	no	no	no	no	no	no	no	no
S0036V	523	1210	1	no	no	no	no	no	no	no	no	no	no	no	no	no	yes	no	no	no	no	no	no	no	no	no	no	no	no	no	1		on ART by enrolment	<CIN1	never	yes	>350	350+	407	426	no	no	no	no	no	no	no	no	no
S0037T	604	40	1	no	no	no	no	no	no	no	no	no	no	no	no	no	yes	no	no	no	no	no	no	no	no	no	no	no	no	no	1		on ART before HARP	<CIN1	never	no	>350	350+	214	396	no	no	no	no	no	no	no	no	no
S0038R	279	3540	1	no	no	yes	no	no	no	no	no	no	no	no	no	yes	yes	no	no	no	no	no	no	no	no	no	no	no	no	yes	1		on ART before HARP	CIN1	never	yes	<=350	201-350	275
S0039P	208	40	1	no	no	no	no	no	no	no	yes	no	no	no	no	no	yes	no	no	no	no	no	no	no	no	no	no	no	no	no	1		on ART before HARP	CIN1	never	no	<=350	201-350	389	188	no	no	no	no	no	no	no	no	no
S0040D	986	70900	0	no	no	no	no	no	no	no	no	no	no	no	no	no	no	no	no	no	no	no	no	no	no	no	no	no	no	no	0		not on ART	<CIN1	never	yes	>350	350+	974	422	no	yes	yes	no	yes	no	yes	no	no
S0041C	341	278	0	no	no	no	no	no	no	no	no	no	no	no	no	no	no	no	no	no	no	no	no	no	no	no	yes	no	no	no	1		on ART before HARP	<CIN1	never	yes	<=350	201-350	375	335	no	no	no	no	no	no	no	no	no
S0042B	329	5190	0	no	no	no	no	no	no	no	no	no	no	no	no	no	no	no	no	no	no	no	no	no	no	no	no	no	no	no	0		on ART after enrolment	<CIN1	never	no	<=350	201-350	698	418	no	no	no	no	no	no	no	no	no
S0043A	730	40	0	no	no	no	no	no	no	no	no	no	no	no	no	no	no	no	no	no	no	no	no	no	no	no	no	no	no	no	0		on ART before HARP	<CIN1	never	yes	>350	350+	838	684	no	no	no	no	no	no	no	no	no
S0044Y	527	109	0	no	no	no	no	no	no	no	no	no	no	no	no	no	no	no	no	no	no	no	no	no	no	no	no	no	no	no	0		on ART before HARP	CIN2	ever	yes	>350	350+	386	824	no	yes	no	no	no	no	no	no	no
S0045X	355	40	1	no	no	no	no	no	no	no	no	no	no	no	no	no	yes	no	no	no	no	no	no	no	no	no	no	no	no	no	1		on ART before HARP	CIN1	ever	yes	>350	350+	234	335	no	no	no	no	yes	no	no	no	no
S0046W	380	229	0	no	no	no	no	no	no	no	no	no	no	no	no	no	no	no	no	no	no	no	no	no	no	yes	no	no	no	no	1		on ART before HARP	<CIN1	never	yes	>350	350+	457	383	no	no	no	no	no	no	no	no	no
S0047V	452	5460	0	no	no	no	no	no	no	no	no	no	no	no	no	no	no	no	no	no	no	no	no	no	no	no	no	no	no	no	0		on ART before HARP	<CIN1	never	yes	>350	350+	503	438	no	no	no	no	no	no	no	no	no
S0048T	302	74	1	no	no	no	no	no	yes	no	no	no	no	no	no	no	no	no	no	yes	no	no	no	no	no	no	no	no	no	no	1		on ART before HARP	CIN1	never	yes	<=350	201-350	278	326	no	no	no	no	no	yes	no	no	no
S0049R	310	196	1	no	no	no	no	no	no	no	no	no	no	no	no	no	yes	no	no	no	no	no	no	no	no	no	no	yes	no	no	1		on ART before HARP	CIN1	never	yes	<=350	201-350	433	393	no	no	no	no	no	no	no	no	no
S0050E	580	67	1	no	no	no	no	no	no	yes	no	no	no	no	no	no	no	no	no	no	no	no	no	no	no	no	no	no	no	no	1		on ART before HARP	CIN3	never	no	>350	350+	674	466	no	no	no	no	no	no	no	no	no
S0051D	587	40	1	no	no	no	no	no	no	no	no	no	no	no	no	no	yes	no	no	no	no	no	no	no	no	no	no	no	no	no	1		on ART before HARP	CIN1	never	yes	>350	350+	528	526	no	no	no	no	no	no	no	no	no
S0052C	264	851	1	no	no	no	no	no	yes	no	no	no	no	no	no	no	no	no	no	no	no	no	yes	no	yes	no	no	no	no	no	1		on ART before HARP		never	yes	<=350	201-350
S0053B	789	40	1	no	yes	no	no	no	no	no	no	no	no	no	no	no	yes	no	no	no	no	no	no	yes	no	no	no	no	no	no	1		on ART before HARP	CIN1	never	yes	>350	350+	659	303	no	yes	no	no	no	no	no	no	no
S0054A	1201	3670	0	no	no	no	no	no	no	no	no	no	no	no	no	no	no	yes	no	no	no	no	no	no	no	no	no	no	no	no	1		on ART before HARP	<CIN1	ever	yes	>350	350+	1075	1215	no	no	no	no	no	no	no	no	no
S0055Y	528	40	1	no	no	no	no	no	no	no	no	no	no	no	yes	no	yes	no	yes	no	no	no	no	no	yes	no	no	no	no	no	1		on ART before HARP	<CIN1	never	no	>350	350+	428	448	no	no	no	no	no	no	no	no	no
S0056X	699	40	1	no	no	no	no	no	yes	no	no	no	no	no	no	no	no	no	no	no	yes	no	no	no	no	no	no	no	no	no	1		on ART before HARP	<CIN1	never	yes	>350	350+	748	1148	no	no	no	no	no	yes	no	no	no
S0057W	247	78	0	no	no	no	no	no	no	no	no	no	no	no	no	no	no	no	no	no	no	no	no	no	no	no	no	no	no	no	0		on ART before HARP	<CIN1	never	yes	<=350	201-350	713	418	no	no	yes	no	no	no	no	no	no
S0058V	338	121	1	no	yes	no	no	no	no	no	no	no	no	no	no	no	no	no	no	no	no	no	no	no	no	no	no	no	no	no	1		on ART before HARP	<CIN1	never	yes	<=350	201-350	813	371	no	no	no	no	no	no	no	no	no
S0059T	318	305000	1	no	no	no	no	no	no	no	no	no	no	no	no	no	no	yes	no	no	no	no	no	yes	no	no	no	no	yes	no	1		on ART after enrolment	CIN2	never	yes	<=350	201-350	97	40	no	no	no	no	no	no	no	no	no
S0060F	179	40	1	no	no	no	no	no	no	yes	no	no	no	no	no	no	no	no	no	no	yes	no	no	no	no	no	no	yes	no	no	1		on ART before HARP	<CIN1	never	yes	<=350	<200	211	115	no	no	no	no	no	no	no	no	no
S0061E	263	601	0	no	no	no	no	no	no	no	no	no	no	no	no	no	no	yes	no	no	no	no	no	no	no	no	no	yes	no	no	1		on ART before HARP	<CIN1	never	yes	<=350	201-350	293	242	no	yes	no	no	no	yes	no	no	no
S0062D	380	358	0	no	no	no	no	no	no	no	no	no	no	no	no	no	no	no	no	no	no	no	no	no	no	no	no	no	no	no	0		on ART before HARP	<CIN1	never	yes	>350	350+	654	371	no	no	no	no	no	no	no	no	no
S0063C	333	806	1	no	yes	no	yes	yes	no	no	no	no	no	no	no	no	no	yes	no	no	no	no	yes	no	yes	yes	no	no	no	no	1		on ART before HARP	CIN2	never	yes	<=350	201-350	420	392	no	no	no	yes	no	no	no	no	no
S0064B	639	812	0	no	no	no	no	no	no	no	no	no	no	no	no	no	no	no	no	no	no	no	no	no	no	no	no	no	no	no	0		on ART before HARP	<CIN1	never	no	>350	350+	-1		no	no	no	no	no	no	no	no	no
S0065A	595	61	1	no	no	no	no	no	no	yes	no	no	no	no	no	no	yes	no	no	no	no	no	no	no	no	no	no	no	no	no	1		on ART before HARP	<CIN1	never	no	>350	350+	621	673	no	no	no	no	no	no	no	no	no
S0066Y	214	281	1	no	no	yes	no	no	no	no	no	no	no	no	no	no	yes	no	no	no	no	no	no	no	no	no	no	no	no	no	1		on ART before HARP	CIN2	never	yes	<=350	201-350
S0067X	549	40	1	no	no	no	no	no	no	yes	no	no	no	no	no	no	no	no	no	no	no	no	yes	no	no	no	no	no	no	no	1		on ART before HARP	CIN1	never	yes	>350	350+	595	790	no	no	no	no	no	no	no	no	no
S0068W	189	160	1	no	no	yes	no	no	yes	no	no	no	no	yes	no	no	no	no	no	no	no	no	no	no	yes	no	no	no	no	no	1		on ART before HARP	<CIN1	never	yes	<=350	<200	263	167	no	no	no	no	yes	no	no	no	no
S0069V	600	16600	0	no	no	no	no	no	no	no	no	no	no	no	no	no	no	no	no	no	no	no	no	no	no	no	no	no	no	no	0		not on ART	<CIN1	never	no	>350	350+	574	382	no	no	no	no	no	no	no	no	no
S0070G	594	-1	0	no	no	no	no	no	no	no	no	no	no	no	no	no	no	no	no	no	no	no	no	no	no	no	no	no	no	no	0		on ART before HARP	<CIN1	never	yes	>350	350+	927	405	no	no	no	no	no	no	no	no	no
S0071F	174	48	1	no	yes	no	no	no	no	no	no	no	no	no	no	yes	no	no	no	no	no	no	no	no	no	no	no	no	no	no	1		on ART before HARP	<CIN1	ever	yes	<=350	<200	168	232	no	no	no	no	no	no	no	no	no
S0072E	176	40	1	no	no	no	no	no	no	no	no	no	no	no	no	yes	no	no	no	no	no	no	no	no	no	no	no	no	no	no	1		on ART before HARP	CIN1	never	yes	<=350	<200	313	301	no	yes	no	no	no	no	no	no	no
S0073D	457	40	0	yes	no	no	no	no	no	no	no	no	no	no	no	no	no	no	no	no	no	no	no	no	no	no	no	no	no	no	1		on ART before HARP		never	yes	>350	350+	736	495	no	no	no	no	no	no	no	no	no
S0074C	456	40	0	no	no	no	no	no	no	no	no	no	no	no	no	no	no	no	no	no	no	no	no	no	no	no	no	no	no	no	0		on ART before HARP	<CIN1	never	yes	>350	350+	453
S0075B	262	-1	1	no	no	no	no	no	no	no	no	no	no	no	no	no	yes	no	no	no	no	no	no	no	no	no	no	no	no	no	1		on ART before HARP	<CIN1	never	yes	<=350	201-350	1344	326	no	no	no	no	no	no	no	no	no
S0076A	434	719	0	no	no	no	no	no	no	no	no	no	no	yes	no	no	no	no	no	no	no	no	no	no	no	no	no	no	no	no	1		on ART before HARP	CIN1	never	yes	>350	350+	348	495	no	no	no	no	no	no	no	no	no
S0077Y	804	2630	1	no	no	no	no	no	no	no	no	no	no	yes	no	no	yes	no	no	no	no	no	yes	no	no	no	no	no	no	no	1		on ART before HARP	<CIN1	never	yes	>350	350+	794	781	no	no	no	no	no	no	no	yes	no
S0078X	432	743	1	no	no	no	no	no	no	no	no	no	no	no	no	no	yes	no	no	no	no	no	no	no	no	no	no	no	no	no	1		on ART before HARP	CIN1	never	yes	>350	350+	222	147	no	no	no	no	no	no	no	no	no
S0079W	626	73	1	no	no	yes	no	no	no	no	no	no	no	no	no	no	no	no	no	no	no	no	yes	no	no	yes	no	yes	no	no	1		on ART before HARP	<CIN1	never	yes	>350	350+	762	757	no	no	yes	no	no	no	yes	no	no
S0080H	530	9690	1	no	no	no	no	no	no	no	no	no	no	no	no	yes	no	no	no	no	no	no	no	no	no	no	no	no	no	no	1		not on ART	CIN1	never	no	>350	350+	440	525	no	no	no	no	no	no	yes	no	no
S0081G	419	54	1	no	no	no	no	no	yes	no	no	no	no	no	no	no	no	no	no	no	yes	no	no	no	no	no	no	no	no	no	1		on ART before HARP	CIN2	never	yes	>350	350+	382
S0082F	596	225	1	no	no	no	yes	no	no	no	no	no	no	no	no	no	yes	no	no	no	no	no	no	no	no	no	no	no	no	no	1		on ART before HARP	CIN2	never	yes	>350	350+	523	472	no	no	no	yes	no	no	no	no	no
S0083E	410	93500	0	no	no	no	no	no	no	no	no	no	no	no	no	no	no	no	no	no	no	no	no	no	no	no	no	no	no	no	0		not on ART	<CIN1	never	yes	>350	350+	306	258	no	no	no	no	no	no	no	no	no
S0084D	260	292000	1	no	no	no	no	no	no	no	no	no	no	yes	no	no	no	no	no	yes	yes	no	yes	no	no	no	no	no	no	no	1		on ART after enrolment	CIN2	never	yes	<=350	201-350	539	634	no	no	no	no	no	no	no	yes	no
S0085C	119	173	0	no	no	no	no	no	no	no	no	no	no	no	no	no	no	no	no	no	no	no	no	no	no	no	no	no	no	no	0		on ART before HARP	<CIN1	never	yes	<=350	<200	179	17	no	yes	no	no	no	no	yes	no	no
S0086B	356	6220	0	no	no	no	no	no	no	no	no	no	no	no	no	no	no	no	no	no	no	no	no	no	no	no	no	no	no	no	0		on ART after enrolment	<CIN1	never	no	>350	350+	281	453	no	no	no	no	no	no	no	no	no
S0087A	585	724	1	no	no	no	no	no	no	no	no	yes	no	no	no	no	no	no	no	no	yes	no	no	no	no	no	no	no	no	no	1		on ART before HARP	<CIN1	ever	yes	>350	350+	530	709	no	no	no	no	no	no	no	no	no
S0088Y	338	40	1	no	yes	no	no	no	no	no	no	no	no	no	no	no	no	no	no	no	no	no	no	no	no	no	no	no	no	no	1		on ART before HARP	CIN1	never	yes	<=350	201-350	448	457	no	no	no	no	no	no	no	no	no
S0089X	421	721	1	no	no	yes	no	no	no	no	no	no	no	no	no	no	no	no	no	no	no	no	no	yes	no	yes	no	no	no	no	1		on ART before HARP	<CIN1	never	yes	>350	350+	531	561	no	no	yes	no	no	no	no	no	no
S0090J	542	40	1	no	no	no	no	no	no	no	no	no	no	no	no	no	yes	no	no	no	no	no	no	no	no	no	no	no	no	no	1		on ART before HARP	CIN2	never	yes	>350	350+	460	439	no	no	no	no	no	no	no	no	no
S0091H	624	44400	1	no	yes	no	no	no	no	no	no	no	no	no	no	no	no	no	no	yes	no	no	no	no	no	no	no	no	no	no	1		not on ART	CIN3	never	yes	>350	350+	1651	380	no	no	no	no	no	no	no	no	no
S0092G	638	45	0	no	no	no	no	no	no	no	no	no	no	no	no	no	no	no	no	no	no	no	no	no	no	no	no	no	no	no	0		on ART before HARP	CIN3	never	yes	>350	350+		548	no	no	no	no	no	no	no	no	no
S0093F	175	1920	0	no	no	no	no	no	no	no	no	no	no	no	no	no	no	yes	no	no	no	no	no	no	no	no	no	no	no	no	1		on ART by enrolment	CIN1	never	no	<=350	<200	392	-1	no	no	no	no	no	no	no	yes	no
S0094E	357	342	0	no	no	no	yes	no	no	no	no	no	no	no	no	no	no	no	no	no	no	no	no	no	no	no	no	no	no	no	1		on ART before HARP	<CIN1	never	yes	>350	350+		258	no	no	no	no	no	yes	no	no	no
S0095D	1004	40	1	no	no	no	no	no	no	no	no	no	no	no	no	yes	no	no	yes	no	no	no	no	no	no	no	no	no	no	no	1		on ART before HARP	<CIN1	never	yes	>350	350+	910	992	no	no	no	no	no	no	yes	no	no
S0096C	467	1140	1	no	no	no	no	no	no	no	yes	no	no	yes	no	no	no	yes	no	no	no	no	no	no	no	no	no	no	yes	no	1		on ART before HARP	CIN2	never	yes	>350	350+	500	416	no	no	no	no	no	no	no	no	no
S0097B	379	545	0	no	no	no	no	no	no	no	no	no	no	no	no	no	no	no	no	no	no	no	no	no	no	no	no	no	no	no	0		on ART before HARP	CIN1	never	yes	>350	350+	627	343	no	no	no	no	no	no	no	no	no
S0098A	606	96	1	no	no	no	no	no	yes	yes	no	no	no	no	no	no	no	yes	no	no	no	no	no	no	no	no	no	no	no	no	1		on ART before HARP	CIN2	ever	yes	>350	350+
S0099Y	693	40	1	no	no	no	no	no	no	no	no	no	no	no	no	yes	yes	no	no	no	no	no	no	no	no	no	no	no	no	no	1		on ART before HARP	CIN1	never	yes	>350	350+	-1	818	no	no	no	no	no	no	no	no	no
S0100X	275	212	0	no	no	no	no	no	no	no	no	no	no	no	no	no	no	yes	yes	no	no	no	no	no	no	no	no	no	no	yes	1		on ART before HARP	<CIN1	never	yes	<=350	201-350	310	236	no	no	no	no	no	no	no	no	no
S0101W	737	40	1	no	no	no	no	no	no	no	no	no	no	yes	no	no	yes	no	no	no	no	no	no	no	no	no	no	no	no	no	1		on ART before HARP	<CIN1	never	yes	>350	350+	532	440	no	no	no	no	no	no	no	no	no
S0102V	541	4680	1	no	no	no	no	no	no	yes	yes	no	no	no	no	no	no	no	no	no	no	no	no	no	no	no	no	no	no	no	1		not on ART	<CIN1	never	yes	>350	350+	315	356	no	no	no	no	no	no	yes	no	no
S0103T	788	6510	1	no	no	no	no	no	no	no	yes	no	no	no	no	no	no	no	no	no	no	no	no	no	no	yes	no	no	no	no	1		not on ART	CIN1	ever	yes	>350	350+	673		no	yes	no	no	no	no	no	no	no
S0104R	831	213	1	no	yes	no	no	no	no	no	no	no	no	no	no	no	yes	no	no	no	no	no	no	no	no	no	no	no	no	no	1		on ART before HARP	CIN1	never	yes	>350	350+	628		no	yes	no	no	no	no	no	no	no
S0105P	273	69800	1	no	no	no	no	no	yes	no	yes	no	no	yes	no	yes	no	no	no	no	no	no	no	yes	no	no	no	no	no	no	1		on ART before HARP	CIN1	never	yes	<=350	201-350	238	266	no	no	no	yes	no	no	no	yes	yes
S0106N	501	196	1	no	no	yes	no	no	no	no	yes	no	no	no	no	no	no	no	no	no	no	no	no	yes	no	yes	no	yes	no	no	1		on ART before HARP	<CIN1	never	yes	>350	350+	445	666	no	no	no	no	no	no	yes	no	no
S0107M	335	72	1	no	yes	no	no	no	no	no	yes	no	no	no	no	no	yes	no	no	no	no	no	no	yes	no	no	no	no	no	no	1		on ART before HARP	CIN1	never	yes	<=350	201-350	589	745	no	yes	no	no	no	no	no	no	no
S0108L	433	634	0	no	no	no	no	no	no	no	no	no	no	no	no	no	no	no	no	no	no	no	no	no	no	no	no	no	no	no	0		on ART before HARP	<CIN1	never	no	>350	350+	243	393	no	yes	no	no	no	no	no	no	no
S0109K	566	470	1	no	no	no	no	no	no	no	no	no	no	yes	yes	yes	yes	no	no	no	no	no	no	no	no	no	no	no	no	no	1		not on ART	<CIN1	ever	yes	>350	350+	314	543	no	no	no	yes	no	no	no	no	no
S0110Y	622	2240	1	no	no	no	no	no	no	no	no	no	no	yes	no	no	yes	no	no	no	no	no	no	no	no	no	no	yes	no	no	1		not on ART	<CIN1	ever	yes	>350	350+	272	378	no	no	no	no	no	no	no	no	no
S0111X	466	40	1	yes	no	no	no	no	no	no	no	no	no	no	no	no	yes	no	yes	no	no	no	no	no	no	no	no	no	no	no	1		on ART before HARP	CIN1	never	yes	>350	350+	551	432	no	no	no	no	no	no	no	no	no
S0112W	275	40	0	no	no	no	no	no	no	no	no	no	no	no	no	no	no	no	no	no	no	no	no	no	no	no	no	no	no	no	0		on ART before HARP	<CIN1	never	yes	<=350	201-350	332	401
S0113V	262	40	1	no	no	no	no	no	no	no	no	no	no	no	no	no	yes	no	no	no	no	no	no	no	yes	no	no	no	no	no	1		on ART before HARP	<CIN1	never	yes	<=350	201-350	226		no	yes	yes	no	no	no	yes	no	no
S0114T	887	748	1	no	no	no	no	no	no	no	no	no	no	yes	no	yes	yes	yes	no	no	no	no	yes	no	no	no	no	yes	no	no	1		on ART before HARP	CIN1	never	no	>350	350+	767	757	no	no	no	no	no	no	yes	no	no
S0115R	189	106	1	no	no	yes	no	no	no	no	no	no	no	no	no	no	no	no	no	no	no	no	no	no	no	no	no	no	no	no	1		on ART before HARP	<CIN1	never	yes	<=350	<200	77	84	no	no	no	no	no	no	no	no	no
S0116P	636	1550	1	no	no	yes	no	no	no	no	yes	no	no	no	no	no	no	no	yes	no	no	no	no	no	yes	no	no	no	no	no	1		not on ART	<CIN1	never	yes	>350	350+	548		no	no	yes	no	no	no	no	no	no
S0117N	269	48600	1	no	no	no	no	no	no	yes	no	no	no	yes	no	no	yes	no	no	no	no	no	no	no	no	no	no	yes	no	no	1		on ART before HARP	<CIN1	never	yes	<=350	201-350	456	645	no	no	no	no	no	no	no	no	no
S0118M	120	8240	1	no	yes	no	no	no	no	no	no	no	no	no	no	yes	yes	no	no	no	no	no	no	no	no	no	no	no	no	no	1		on ART by enrolment	CIN3	never	no	<=350	<200	252	243	no	no	no	yes	no	no	no	no	no
S0119L	473	4380	1	no	no	no	no	no	no	no	yes	no	no	no	no	no	yes	no	no	no	no	yes	no	no	no	no	no	no	no	no	1		on ART before HARP	CIN1	never	yes	>350	350+	103	198	no	no	no	no	no	no	no	yes	no
S0120A	107	40	1	no	no	no	no	no	no	no	no	no	no	no	no	no	yes	no	no	no	no	no	no	no	no	yes	no	no	no	no	1		on ART before HARP	<CIN1	never	yes	<=350	<200	347	355	no	no	no	no	no	no	no	no	no
S0121Y	271	58	1	no	no	no	no	no	no	no	yes	yes	no	no	no	no	no	no	yes	no	no	no	yes	yes	no	no	yes	no	no	no	1		on ART before HARP	<CIN1	never	yes	<=350	201-350	307	260	no	no	no	no	no	no	no	no	no
S0122X	559	636	1	no	no	no	no	no	no	no	yes	no	no	no	no	no	yes	no	no	no	no	no	no	no	no	yes	no	no	no	no	1		on ART before HARP	CIN1	never	yes	>350	350+	599	605	no	no	no	no	no	no	no	no	no
S0123W	826	30100	1	no	yes	no	no	no	no	no	no	no	no	no	no	yes	yes	no	no	no	no	no	no	no	no	no	no	no	no	no	1		not on ART	CIN1	never	yes	>350	350+	770	437	no	no	no	no	no	no	no	no	no
S0124V	103	2280000	1	no	no	no	no	no	no	no	no	no	no	no	no	no	yes	no	no	no	no	no	no	no	no	no	no	no	no	no	1		on ART before HARP	<CIN1	ever	yes	<=350	<200	160	241	no	no	no	no	no	yes	no	no	no
S0125T	340	1190	1	no	no	no	no	no	no	no	no	no	no	no	no	no	yes	no	no	yes	no	no	yes	no	no	yes	no	no	no	no	1		on ART before HARP	<CIN1	never	yes	<=350	201-350	361	424	no	yes	no	no	no	no	no	no	no
S0126R	544	397	1	no	no	no	no	no	no	no	yes	no	no	no	no	no	yes	no	no	no	no	no	no	no	no	no	no	no	no	no	1		on ART before HARP	<CIN1	never	yes	>350	350+	640	668	no	no	no	no	no	no	no	no	no
S0127P	5	586000	1	no	no	no	no	no	no	no	yes	no	no	no	no	no	no	no	no	no	no	no	no	yes	no	yes	no	no	no	no	1		on ART before HARP		never	yes	<=350	<200
S0128N	324	42700	1	no	yes	yes	no	no	no	no	yes	no	no	no	no	no	no	no	no	no	no	no	no	no	no	no	no	no	no	no	1		not on ART	CIN1	never	yes	<=350	201-350	369	367	no	yes	yes	no	no	no	no	no	no
S0129M	299	1180	1	no	no	no	no	no	no	no	no	no	no	no	no	no	no	no	no	no	no	no	no	yes	no	no	no	no	no	no	1		on ART before HARP	<CIN1	never	yes	<=350	201-350	208	319	no	no	no	no	no	no	no	no	no
S0130B	504	9800	1	yes	no	no	no	no	no	no	no	no	no	yes	no	yes	yes	no	no	no	no	no	no	no	no	no	no	no	no	no	1		on ART before HARP	CIN1	never	yes	>350	350+	422	412	no	yes	yes	no	no	no	no	no	no
S0131A	533	915	1	no	no	no	no	no	no	no	no	no	no	no	no	no	no	no	no	no	yes	no	yes	no	no	no	no	yes	yes	no	1		on ART before HARP	CIN2	ever	no	>350	350+	447	431	no	no	no	no	no	no	yes	no	no
S0132Y	814	78000	1	no	no	yes	no	no	no	no	no	no	no	no	no	no	no	no	no	no	no	no	no	no	no	no	no	no	no	no	1		not on ART	<CIN1	ever	no	>350	350+	564	549	no	no	no	no	no	no	yes	no	no
S0133X	385	676	1	no	no	yes	no	no	no	no	no	no	no	no	no	yes	no	no	no	no	no	no	yes	no	no	no	no	yes	no	no	1		on ART before HARP	CIN1	never	no	>350	350+	375	397	no	no	no	no	no	no	no	no	no
S0134W	417	394	0	no	no	no	no	no	no	no	no	no	no	yes	no	no	no	no	no	no	no	no	yes	no	no	no	no	no	no	no	1		on ART before HARP	CIN1	never	yes	>350	350+	562	297	no	yes	no	no	no	no	no	no	no
S0135V	646	925	1	no	no	no	yes	yes	yes	no	no	no	no	no	no	no	no	yes	no	no	yes	no	no	no	no	no	no	no	no	no	1		on ART before HARP	CIN2	never	yes	>350	350+	977	881	no	no	no	no	no	no	no	no	no
S0136T	519	925	0	no	no	no	no	no	no	no	no	no	no	no	no	no	no	yes	no	no	no	no	no	no	no	yes	no	no	no	no	1		on ART before HARP	<CIN1	never	yes	>350	350+
S0137R	233	40	1	no	no	no	no	no	no	no	no	no	no	yes	no	no	no	no	no	yes	yes	no	yes	no	no	yes	no	no	no	no	1		on ART before HARP	CIN2	never	no	<=350	201-350
S0138P	453	40	1	no	no	no	no	no	no	no	no	no	no	no	no	no	no	no	no	no	yes	no	no	no	no	no	no	no	no	no	1		on ART before HARP	<CIN1	never	yes	>350	350+	339	433	no	no	no	no	no	no	no	no	no
S0139N	366	42	1	no	no	yes	no	no	yes	no	yes	no	no	no	no	yes	no	no	yes	no	no	no	no	no	no	no	no	no	no	no	1		on ART before HARP	CIN2	never	no	>350	350+	261	396	no	no	yes	no	no	no	no	no	no
S0140C	282	179	0	no	no	no	no	no	no	no	no	no	no	no	no	no	no	no	no	no	no	no	no	no	no	no	no	no	no	no	0		on ART before HARP	CIN1	never	yes	<=350	201-350	317	326	no	yes	no	no	no	no	no	yes	no
S0141B	485	3050	0	no	no	no	no	no	no	no	no	no	no	yes	no	no	no	yes	no	no	no	no	no	no	no	no	no	no	no	no	1		on ART before HARP	CIN1	never	yes	>350	350+	450		no	yes	no	no	no	no	no	yes	no
S0142A	297	89500	1	no	yes	no	no	no	no	no	no	no	no	no	yes	yes	yes	no	no	no	no	no	yes	yes	no	yes	no	no	no	no	1		on ART before HARP		never	yes	<=350	201-350
S0143Y	721	2170	1	no	no	no	no	no	no	no	no	no	no	no	no	no	no	no	no	no	no	yes	no	no	no	no	no	no	no	no	1		on ART before HARP	CIN1	never	yes	>350	350+	476	522	no	no	no	no	no	no	yes	no	no
S0144X	242	10100	1	no	yes	no	no	no	no	no	no	no	no	no	no	no	no	no	no	no	no	no	no	no	no	no	no	no	no	no	1		on ART before HARP	CIN2	never	yes	<=350	201-350	374	413	no	yes	no	no	no	no	no	no	no
S0145W	428	465	1	no	no	no	no	no	no	no	no	no	no	no	no	no	yes	no	no	no	no	no	no	no	no	no	no	no	no	no	1		on ART before HARP	<CIN1	never	no	>350	350+	435	570	no	no	no	no	no	no	no	no	no
S0146V	963	458	1	no	no	no	no	yes	no	no	no	no	no	no	no	no	no	no	no	no	no	no	no	no	no	no	no	no	no	no	1		on ART before HARP	<CIN1	never	yes	>350	350+	1323	1184	no	no	no	no	no	no	no	no	no
S0147T	605	256	1	no	no	no	no	no	no	no	no	no	no	no	no	no	yes	no	no	no	no	no	no	no	no	yes	no	no	no	no	1		on ART before HARP	CIN1	never	yes	>350	350+	413	597	no	no	no	no	no	no	no	no	no
S0148R	938	1180	1	no	no	no	no	no	no	no	no	no	no	no	no	no	no	no	no	no	yes	no	no	no	no	no	no	no	no	no	1		on ART before HARP	CIN1	never	yes	>350	350+	931	718	no	no	no	no	no	no	no	no	no
S0149P	358	88	0	no	no	no	no	no	no	no	no	no	no	no	no	no	no	yes	no	no	no	no	no	no	no	no	no	no	no	no	1		on ART before HARP	<CIN1	never	no	>350	350+	342
S0150D	220	306	1	no	no	yes	no	no	no	no	no	no	no	no	no	no	no	no	no	no	no	no	no	yes	no	no	no	no	no	no	1		on ART before HARP	CIN1	never	yes	<=350	201-350	248	226	no	no	no	no	no	no	no	no	no
S0151C	815	113	1	no	no	no	no	no	yes	no	no	no	no	no	no	no	no	no	no	no	no	no	no	no	no	no	no	no	no	no	1		on ART before HARP	CIN1	never	yes	>350	350+	560	622	no	no	no	no	no	no	no	no	no
S0152B	207	385	1	no	no	no	no	no	yes	no	yes	no	no	no	no	no	no	yes	no	no	no	no	no	yes	no	no	no	yes	no	no	1		on ART before HARP	CIN1	never	yes	<=350	201-350	231		no	no	no	no	no	no	no	yes	no
S0153A	640	217	0	yes	no	no	no	no	no	no	no	no	no	no	no	no	no	no	no	no	no	no	no	no	no	no	no	no	no	no	1		on ART before HARP	CIN1	never	yes	>350	350+	681	638	no	no	no	no	no	no	no	no	no
S0154Y	326	43	1	no	yes	no	no	no	no	no	no	no	no	no	no	no	no	no	no	no	no	no	yes	no	no	no	no	no	no	no	1		on ART before HARP	CIN3	never	no	<=350	201-350	595
S0155X	452	41900	1	no	no	yes	no	yes	yes	no	yes	no	no	no	no	no	no	no	no	no	no	no	no	yes	no	yes	no	no	no	no	1		not on ART	<CIN1	never	no	>350	350+	263	586	no	no	yes	no	no	no	no	no	no
S0156W	595	288	0	no	no	no	no	no	no	no	no	no	no	no	no	no	no	no	no	no	no	no	no	no	no	no	no	no	no	no	0		on ART before HARP	<CIN1	never	yes	>350	350+	546	520	no	no	no	no	no	no	no	no	no
S0157V	581	1950	1	no	no	no	no	no	no	no	no	no	no	no	no	no	no	no	no	no	no	yes	no	no	no	no	no	no	no	no	1		on ART before HARP	CIN1	never	yes	>350	350+	681	524	yes	no	no	no	no	no	no	no	no
S0158T	390	40	1	no	no	no	no	no	no	yes	no	no	no	no	no	no	no	no	no	no	no	no	no	no	no	no	no	no	no	no	1		on ART before HARP	CIN2	never	yes	>350	350+	308	423	no	no	no	no	no	no	yes	no	no
S0159R	34	1060000	1	no	yes	no	no	yes	no	no	no	no	no	no	no	no	no	yes	yes	no	no	no	no	no	no	no	no	no	no	no	1		on ART before HARP	CIN1	never	no	<=350	<200
S0160E	336	122	1	no	yes	no	no	no	no	yes	no	no	no	no	no	no	no	no	no	no	no	no	no	no	no	no	no	no	no	no	1		on ART before HARP	CIN1	never	yes	<=350	201-350	339	289	no	no	no	no	no	no	no	no	no
S0161D	720	560	1	no	no	no	no	no	no	no	no	no	no	no	no	no	yes	no	no	no	no	no	no	no	no	no	no	no	no	no	1		on ART before HARP	CIN1	ever	yes	>350	350+	560	504	no	yes	no	no	no	no	no	no	no
S0162C	651	782	0	no	no	no	no	no	no	no	no	no	no	no	no	no	no	no	no	no	no	no	no	no	no	no	no	no	no	no	0		on ART before HARP	CIN1	never	yes	>350	350+	458	696	no	yes	no	no	no	no	yes	yes	no
S0163B	384	151	0	no	no	no	no	no	no	no	no	no	no	no	no	no	no	no	no	no	no	no	no	no	no	no	no	no	no	no	0		on ART before HARP	<CIN1	never	yes	>350	350+	307	280	no	no	no	no	no	yes	yes	yes	no
S0164A	701	40	1	no	no	no	no	no	no	no	yes	no	no	no	no	no	no	no	no	no	no	no	no	yes	no	no	no	no	no	no	1		on ART before HARP	CIN1	never	yes	>350	350+	573	672	no	no	no	no	no	no	no	no	no
S0165Y	646	50	1	no	yes	no	no	no	no	no	no	no	no	no	no	no	no	no	no	no	no	no	no	no	no	no	no	yes	no	no	1		on ART before HARP		never	yes	>350	350+	480	434	no	yes	no	no	no	no	no	no	no
S0166X	498	47000	1	no	no	no	no	no	no	no	no	no	no	no	no	no	yes	no	no	no	no	no	no	no	no	no	no	no	no	no	1		not on ART	<CIN1	never	yes	>350	350+	541		yes	no	no	no	no	no	yes	no	no
S0167W	282	168	1	no	yes	no	no	no	no	no	no	no	no	no	no	no	yes	no	no	no	no	no	no	no	no	no	no	no	no	no	1		on ART before HARP	CIN3	never	no	<=350	201-350
S0168V	210	40	1	no	no	no	no	no	no	yes	no	no	no	no	no	no	no	no	no	no	no	no	no	no	no	no	no	no	no	no	1		on ART before HARP	CIN3	never	no	<=350	201-350	215	194	no	no	no	no	no	no	no	no	no
S0169T	468	47	1	no	no	no	no	no	no	no	no	no	no	no	no	yes	yes	no	no	no	no	no	no	no	no	no	no	no	no	yes	1		on ART before HARP	CIN1	never	yes	>350	350+	600		no	no	no	no	no	yes	no	no	no
S0170F	438	226	1	no	no	no	no	no	no	no	no	no	no	no	no	no	yes	no	no	no	no	no	no	no	no	no	no	no	no	no	1		on ART before HARP	<CIN1	ever	yes	>350	350+	439	423	no	no	no	no	no	no	no	yes	no
S0171E	304	40	1	no	no	no	no	no	no	yes	no	no	no	no	no	no	no	no	no	no	no	no	no	no	no	no	no	no	no	no	1		on ART before HARP	CIN3	never	no	<=350	201-350	307	204	no	no	no	no	no	no	yes	no	no
S0172D	271	243	1	no	yes	no	no	no	yes	yes	no	no	no	no	no	no	no	no	no	no	no	no	no	no	yes	no	no	yes	no	no	1		on ART before HARP	CIN3	never	yes	<=350	201-350	-1	370	no	yes	no	no	no	no	yes	yes	no
S0173C	581	44	1	no	no	no	no	no	no	yes	no	no	no	no	no	no	no	no	no	no	no	no	no	no	no	no	no	no	no	no	1		on ART before HARP	CIN3	never	yes	>350	350+	583	444	no	no	no	no	no	no	yes	no	no
S0174B	316	40	1	no	no	no	no	no	no	yes	no	no	no	yes	no	no	yes	no	no	no	no	no	no	no	no	no	no	no	no	no	1		on ART before HARP	CIN1	never	yes	<=350	201-350	507	358	no	no	no	no	no	no	no	no	no
S0175A	275	81	1	no	no	no	no	yes	no	no	no	no	no	no	no	no	no	no	no	no	yes	no	no	no	no	no	no	no	no	no	1		on ART before HARP	CIN3	never	yes	<=350	201-350	439	408	no	no	no	no	yes	no	no	no	no
S0176Y	453	1080	0	no	no	no	no	no	no	no	no	no	no	no	no	no	no	no	no	no	no	no	no	no	no	no	no	no	no	no	0		not on ART	<CIN1	never	yes	>350	350+	547	708	no	no	no	no	no	no	no	no	no
S0177X	398	1540	1	yes	no	no	no	no	no	no	no	no	no	no	yes	no	no	no	no	yes	yes	no	yes	no	no	no	no	no	no	no	1		on ART before HARP	CIN1	never	no	>350	350+	381	487	no	no	no	no	no	no	no	no	no
S0178W	386	224	1	yes	no	yes	no	no	yes	no	no	no	no	no	no	no	no	no	no	no	no	no	no	no	no	no	no	no	no	yes	1		on ART before HARP	CIN2	never	yes	>350	350+	378	449	no	no	no	no	no	no	no	no	no
S0179V	553	3780	0	no	no	no	no	no	no	no	no	no	no	no	no	no	no	no	no	no	no	no	no	no	no	no	no	no	no	no	0		on ART before HARP	<CIN1	never	yes	>350	350+	404	546	no	yes	no	no	no	no	yes	no	no
S0180G	445	257	1	no	no	no	no	no	no	no	no	no	no	no	no	no	yes	no	no	no	no	no	no	no	no	no	no	no	no	no	1		on ART before HARP	<CIN1	never	yes	>350	350+	439	703	no	no	no	no	no	no	no	no	no
S0181F	595	54100	1	no	no	no	no	no	no	no	no	no	no	no	no	yes	no	no	no	no	no	no	no	no	no	no	no	no	no	no	1		not on ART	<CIN1	never	yes	>350	350+	631	544	no	no	no	no	no	no	no	no	no
S0182E	99	16940	1	no	no	yes	no	no	yes	no	no	no	no	no	no	no	no	yes	no	no	no	no	no	no	yes	no	no	no	no	no	1		on ART before HARP	<CIN1	never	yes	<=350	<200	75	93	no	no	yes	no	yes	no	no	no	yes
S0183D	733	4030	1	no	yes	no	no	no	no	no	no	no	no	no	no	yes	yes	no	no	no	no	no	no	no	no	no	no	yes	no	no	1		not on ART		never	no	>350	350+
S0184C	640	40500	1	no	no	no	no	no	no	no	no	no	no	yes	yes	no	no	no	no	no	no	no	no	no	no	yes	no	no	no	no	1		not on ART	CIN1	never	yes	>350	350+	496	437	no	no	no	no	no	no	no	no	no
S0185B	520	31100	1	no	no	no	no	yes	no	no	yes	no	no	yes	no	no	no	no	no	no	no	no	no	no	no	no	no	yes	no	no	1		not on ART	<CIN1	ever	yes	>350	350+	285	371	no	no	no	no	no	no	no	no	no
S0186A	752	103	1	no	no	yes	no	no	no	no	no	no	no	no	no	no	no	no	no	no	no	no	no	no	no	no	no	no	no	no	1		on ART before HARP	CIN1	never	yes	>350	350+	751	640	no	no	no	no	no	yes	no	no	no
S0187Y	974	474	1	no	no	no	no	no	no	no	no	no	no	no	no	no	no	no	no	no	yes	no	yes	no	no	no	no	no	no	no	1		on ART before HARP	CIN1	never	yes	>350	350+
S0188X	526	173000	0	no	no	no	no	no	no	no	no	no	no	yes	no	no	no	no	no	no	no	no	no	no	no	no	no	no	no	no	1		not on ART	CIN1	never	yes	>350	350+	342	426	no	no	no	no	no	yes	no	no	no
S0189W	899	40	0	no	no	no	no	no	no	no	no	no	no	no	no	no	no	no	no	no	no	no	no	no	no	no	no	no	no	no	0		on ART before HARP	CIN1	never	yes	>350	350+	634	667	no	yes	no	no	no	yes	no	no	no
S0190H	185	102000	1	no	no	no	no	no	no	yes	no	yes	no	no	yes	no	yes	no	no	no	no	no	no	no	no	no	no	no	no	no	1		on ART before HARP	CIN3	never	yes	<=350	<200	159	145	no	no	yes	no	no	no	no	no	no
S0191G	1168	198	1	no	no	no	no	no	yes	no	no	no	no	no	no	no	no	no	no	no	no	no	no	no	no	no	no	no	no	no	1		on ART before HARP	<CIN1	never	yes	>350	350+	934	898	no	no	no	no	no	yes	no	no	no
S0192F	664	294	1	no	yes	yes	no	no	no	no	yes	no	no	no	no	no	no	yes	no	no	no	no	yes	no	yes	no	no	no	no	no	1		on ART before HARP		never	yes	>350	350+		637	no	no	yes	no	no	no	no	no	no
S0193E	416	258	1	no	no	no	no	no	no	yes	no	no	no	no	no	no	no	no	no	no	no	no	no	no	no	no	no	no	no	no	1		on ART before HARP		never	yes	>350	350+	276	300	no	no	no	no	no	no	yes	yes	no
S0194D	554	3020	1	no	no	yes	no	no	no	no	no	no	no	no	no	no	yes	no	no	no	no	no	no	no	no	no	no	no	no	no	1		on ART before HARP	CIN1	never	yes	>350	350+	555	555	no	no	yes	no	no	no	no	no	no
S0195C	686	1060	1	no	no	no	no	no	no	no	yes	no	no	no	no	no	yes	no	no	no	no	no	no	no	no	no	no	yes	no	no	1		on ART before HARP	<CIN1	never	yes	>350	350+	690		no	no	no	no	no	no	no	no	no
S0196B	176	168	1	no	no	no	no	no	no	no	no	no	no	no	no	no	yes	no	no	no	no	no	yes	no	no	no	no	no	no	no	1		on ART before HARP	CIN1	never	yes	<=350	<200	144	432	no	no	no	no	no	no	no	no	no
S0197A	421	243	1	no	yes	no	no	no	no	no	no	no	no	no	no	no	no	no	no	no	no	no	no	no	no	no	no	no	no	no	1		on ART before HARP	<CIN1	never	yes	>350	350+	482	88	no	no	yes	no	no	no	no	no	no
S0198Y	461	295	1	yes	no	no	no	no	no	no	no	no	no	no	yes	yes	no	no	no	no	no	no	no	no	no	no	no	no	no	no	1		on ART before HARP	CIN1	never	yes	>350	350+	559		no	no	no	no	yes	no	yes	no	no
S0199X	109	573	1	yes	yes	no	no	no	no	no	no	no	no	yes	no	no	yes	no	no	no	no	no	no	no	no	no	no	yes	no	no	1		on ART before HARP	CIN3	never	yes	<=350	<200	192	427	yes	no	no	no	no	no	no	no	no
S0200W	478	168	1	no	yes	no	no	no	no	no	no	no	no	no	no	no	yes	no	no	no	no	no	no	no	no	no	no	no	no	no	1		on ART before HARP		never	yes	>350	350+
S0201V	756	232	1	yes	no	no	no	no	no	no	no	no	no	no	no	no	yes	no	no	no	no	no	no	no	no	no	no	no	no	no	1		on ART before HARP	CIN1	never	yes	>350	350+	727	796	no	no	no	no	no	no	yes	no	no
S0202T	458	122	1	no	no	yes	no	no	no	no	no	no	no	no	no	yes	yes	no	no	no	no	no	no	no	yes	no	no	yes	no	no	1		on ART before HARP	<CIN1	never	yes	>350	350+	411	251	no	no	no	no	no	no	no	no	no
S0203R	458		1	no	no	no	no	no	no	yes	yes	no	no	no	no	no	no	no	no	no	no	no	no	no	no	no	no	no	no	no	1		on ART before HARP	<CIN1	ever	yes	>350	350+	301	318	no	yes	no	no	no	no	yes	yes	no
S0204P	403	19500	1	no	no	no	no	no	no	yes	no	no	no	no	yes	no	no	no	no	no	no	no	no	no	no	no	no	no	no	no	1		on ART after enrolment	CIN1	ever	yes	>350	350+	189	193	no	no	yes	no	yes	no	yes	no	no
S0205N	951	630	0	no	no	no	no	no	no	no	no	no	no	no	no	no	no	no	no	no	no	no	no	no	no	no	no	no	no	no	0		on ART before HARP	CIN3	never	yes	>350	350+	835	872	no	no	no	no	no	no	no	no	no
S0206M	401	40	0	no	no	no	no	no	no	no	no	no	no	no	no	no	no	no	no	no	no	no	no	no	no	no	no	no	no	no	0		on ART before HARP	CIN1	never	yes	>350	350+	471
S0207L	967	184000	1	no	no	no	no	yes	no	no	no	no	no	no	no	yes	no	no	no	no	no	no	no	no	no	no	no	no	no	no	1		not on ART	<CIN1	never	yes	>350	350+	619	446	no	yes	no	no	no	yes	yes	no	no
S0208K	566	494	1	no	no	yes	no	no	no	no	no	no	no	no	no	no	no	yes	no	no	no	no	no	no	no	no	no	no	no	no	1		not on ART	<CIN1	ever	yes	>350	350+	490	578	no	no	yes	no	no	no	yes	no	no
S0209J	372	86	1	no	no	no	no	no	no	no	no	no	yes	no	no	yes	no	no	no	no	no	no	no	no	no	no	no	no	no	no	1		on ART before HARP	<CIN1	ever	yes	>350	350+	449	400	no	no	no	no	no	no	no	no	no
S0210X	419	18100	1	no	yes	no	no	no	no	no	no	no	no	no	no	no	no	yes	no	no	yes	no	no	no	no	no	no	no	no	no	1		not on ART	CIN3	never	yes	>350	350+	429	495	no	yes	no	no	no	no	no	no	no
S0211W	547	108	1	no	no	no	no	no	yes	no	no	no	no	no	yes	no	no	no	no	no	no	no	no	no	no	no	no	no	no	no	1		on ART before HARP	CIN2	never	yes	>350	350+	578	507	no	no	no	no	no	no	yes	no	no
S0212V	553	355	1	no	no	no	no	no	no	no	no	no	no	no	no	no	yes	no	no	no	no	no	no	no	no	no	no	no	no	no	1		on ART before HARP	<CIN1	never	yes	>350	350+	491	475	no	no	no	no	no	no	no	no	no
S0213T	187	140	1	no	yes	no	no	no	no	no	no	no	no	no	no	yes	no	no	no	no	yes	no	no	no	no	no	no	no	no	no	1		on ART before HARP	CIN3	ever	yes	<=350	<200	318	245	no	no	no	no	no	no	no	no	no
S0214R	614	648	1	no	no	no	no	no	no	no	no	no	no	no	no	yes	yes	no	no	no	no	no	no	no	no	no	no	no	no	no	1		not on ART		ever	yes	>350	350+	453	455	no	no	no	no	no	no	no	no	no
S0215P	629	64	0	no	no	no	no	no	no	no	no	no	no	no	no	no	no	yes	no	no	no	no	no	no	no	no	no	no	no	no	1		on ART before HARP		never	yes	>350	350+	547		no	no	no	no	no	no	no	no	no
S0216N	439	18200	1	no	no	no	no	yes	no	yes	no	no	no	no	no	yes	yes	yes	no	no	no	no	no	no	no	no	no	yes	no	no	1		not on ART	CIN3	never	yes	>350	350+
S0217M	252	40	1	no	no	yes	no	no	no	no	no	no	no	no	no	no	no	no	no	no	no	no	no	no	no	no	no	no	no	yes	1		on ART before HARP	CIN1	never	yes	<=350	201-350	444	402	no	no	no	no	no	yes	no	no	no
S0218L	446	40	1	no	no	no	no	no	no	no	no	no	no	no	no	no	yes	no	no	yes	no	no	no	no	no	no	no	no	no	no	1		on ART before HARP	<CIN1	never	yes	>350	350+	603	437	no	no	no	no	no	no	no	no	no
S0219K	152	40	1	no	no	no	no	no	no	no	no	no	no	no	no	no	no	no	no	yes	no	no	no	no	no	no	no	no	no	no	1		on ART before HARP	CIN3	never	yes	<=350	<200	284	225	no	no	no	no	no	no	no	no	no
S0220Y	183	81900	1	no	no	no	no	yes	no	no	no	no	no	no	no	no	no	no	no	no	yes	no	no	no	no	no	no	no	no	no	1		on ART before HARP	CIN3	never	yes	<=350	<200	552	628	no	no	no	no	no	no	no	no	no
S0221X	393	40	0	no	no	no	no	no	no	no	no	no	no	no	no	no	no	no	no	no	no	no	no	no	no	no	no	no	no	no	0		on ART before HARP	<CIN1	never	yes	>350	350+	260	500	no	no	no	no	no	no	no	no	no
S0222W	368	107000	1	no	no	no	no	no	no	no	yes	no	no	no	no	no	yes	no	no	no	no	no	no	no	no	no	no	yes	no	no	1		not on ART	<CIN1	never	yes	>350	350+	249	279	no	yes	no	no	no	no	no	yes	no
S0223V	469	468	0	no	no	no	no	no	no	no	no	no	no	no	no	no	no	no	no	no	no	no	no	no	no	no	no	no	no	no	0		on ART before HARP	CIN1	never	yes	>350	350+	483	671	no	yes	no	no	no	no	yes	no	no
S0224T	326	689	1	no	no	no	no	no	no	no	no	no	no	no	no	no	no	no	no	no	yes	no	no	no	no	no	no	no	no	no	1		on ART before HARP	CIN1	never	yes	<=350	201-350	117	311	no	no	no	no	no	no	no	no	no
S0225R	908	40	0	no	no	no	no	no	no	no	no	no	no	no	no	no	no	no	no	no	no	no	no	no	no	no	no	no	no	no	0		on ART before HARP	<CIN1	never	yes	>350	350+	703	752	no	yes	no	no	no	no	yes	no	no
S0226P	359	570	1	no	no	no	no	no	no	no	no	no	no	no	no	no	yes	no	no	no	no	no	no	no	no	no	no	no	no	no	1		not on ART	CIN1	never	yes	>350	350+	169	239	no	no	no	no	no	no	yes	no	no
S0227N	336	40	1	no	no	no	no	no	yes	no	no	no	no	no	no	no	no	no	no	no	no	no	no	no	no	no	no	no	no	no	1		on ART before HARP	CIN1	ever	no	<=350	201-350	392	386	no	no	no	no	no	no	no	no	no
S0228M	474	388	0	no	no	no	no	no	no	no	no	no	no	no	no	no	no	no	no	no	no	no	no	no	no	no	no	no	no	no	0		on ART before HARP	<CIN1	never	yes	>350	350+	449	510	no	no	no	no	no	no	no	no	no
S0229L	225	878	1	yes	no	yes	no	no	no	no	no	no	no	no	no	no	no	yes	no	yes	no	no	yes	no	no	no	no	no	no	no	1		on ART before HARP	CIN3	ever	no	<=350	201-350	147
S0230A	297	40	1	no	no	yes	no	no	no	no	no	no	no	yes	no	no	no	no	no	no	no	no	no	no	no	no	no	no	no	no	1		on ART before HARP	<CIN1	never	yes	<=350	201-350	473	439	no	no	yes	no	no	no	no	no	no
S0231Y	760	577	1	no	no	no	no	no	no	yes	yes	no	no	no	no	no	yes	no	no	no	no	no	no	yes	no	no	no	no	no	no	1		on ART before HARP	CIN3	never	no	>350	350+	606	574	no	no	no	no	no	no	no	no	no
S0232X	486	40	1	no	no	no	no	no	no	no	no	no	no	yes	no	no	yes	no	no	no	no	no	no	no	no	no	no	no	no	no	1		on ART before HARP	<CIN1	never	yes	>350	350+	459	536	no	no	no	no	no	no	no	no	no
S0233W	71	40	1	no	no	no	no	no	yes	no	no	no	no	no	no	no	no	no	no	yes	no	no	no	no	no	no	yes	no	no	no	1		on ART before HARP	CIN2	never	yes	<=350	<200
S0234V	314	78	1	no	no	no	no	no	no	yes	no	no	no	yes	no	no	no	no	no	no	no	no	no	no	no	no	no	no	yes	no	1		on ART before HARP	CIN1	never	yes	<=350	201-350	352		no	no	no	no	no	no	yes	no	no
S0235T	133	45	1	no	no	no	no	yes	no	no	no	no	no	no	no	no	no	no	no	no	no	no	no	no	no	no	no	yes	no	no	1		on ART before HARP	CIN2	never	no	<=350	<200	98	143	no	no	no	no	no	no	no	no	no
S0236R	168	40	1	no	no	no	no	no	no	no	no	no	no	no	no	no	no	no	no	yes	no	no	no	no	no	no	no	no	no	no	1		on ART before HARP	<CIN1	never	yes	<=350	<200	305	182	no	no	no	no	no	yes	no	no	no
S0237P	277	40	1	no	yes	no	no	no	no	no	no	no	no	no	no	no	no	no	no	no	no	no	no	no	no	no	no	no	no	no	1		on ART before HARP	<CIN1	never	yes	<=350	201-350	342		no	yes	no	no	no	no	no	no	no
S0238N	803	40	0	no	no	no	no	no	no	no	no	no	no	no	no	no	no	no	no	no	no	no	yes	no	no	no	no	no	no	no	1		on ART before HARP	CIN3	never	yes	>350	350+	658
S0239M	268	6350	1	no	no	no	no	no	no	yes	no	no	no	no	no	no	no	no	no	no	no	no	no	no	no	no	no	yes	no	no	1		on ART before HARP	CIN1	never	yes	<=350	201-350	145	239	no	no	no	no	no	no	yes	no	no
S0240B	461	681	1	no	yes	no	no	no	yes	yes	no	no	no	no	no	no	no	no	no	no	no	no	no	no	no	no	no	no	no	no	1		on ART before HARP	CIN2	never	yes	>350	350+	494	565	no	yes	no	no	no	no	yes	no	no
S0241A	365	123000	1	no	yes	no	yes	no	no	no	no	no	no	no	no	no	yes	no	no	no	no	no	no	no	no	yes	no	no	no	no	1		not on ART	CIN1	never	yes	>350	350+	355	396	no	yes	no	no	no	no	no	no	no
S0242Y	510	28800	1	no	no	yes	no	no	no	yes	no	no	no	no	no	no	no	no	no	yes	no	no	no	no	no	no	no	no	no	no	1		not on ART	CIN1	never	yes	>350	350+	242	242	no	no	yes	no	no	no	yes	no	no
S0243X	186	40	1	no	no	no	no	no	no	no	no	no	no	no	no	yes	no	no	no	no	no	no	no	no	no	no	no	no	no	no	1		on ART before HARP		never	yes	<=350	<200
S0244W	499	69	0	no	no	no	no	no	no	no	no	no	no	no	no	no	no	no	no	no	no	no	no	no	no	no	no	no	no	no	0		on ART before HARP	<CIN1	never	yes	>350	350+	579	802	no	no	no	no	no	no	no	no	no
S0245V	11	712	0	no	no	no	no	no	no	no	no	no	no	no	no	no	no	no	no	no	no	no	no	no	no	no	no	no	no	no	0		on ART before HARP		never	yes	<=350	<200	125	221	no	no	no	no	no	no	no	no	no
S0246T	238	106	0	no	no	no	no	no	no	no	no	no	no	no	no	no	no	no	no	no	no	no	no	no	no	no	no	no	no	no	0		on ART before HARP	<CIN1	never	yes	<=350	201-350	271		no	no	no	no	yes	no	yes	no	no
S0247R	294	40	0	no	no	no	no	no	no	no	no	no	no	no	no	no	no	no	no	no	no	no	no	no	no	no	no	no	no	no	0		on ART before HARP	<CIN1	never	yes	<=350	201-350	642	499	no	no	no	no	no	no	no	no	no
S0248P	374	969	0	no	no	no	no	no	no	no	no	no	no	no	no	no	no	no	no	no	no	no	no	no	no	yes	no	no	no	no	1		on ART before HARP	<CIN1	never	yes	>350	350+	420	570	no	no	no	yes	no	no	no	no	no
S0249N	185	40	1	no	no	yes	no	yes	no	no	no	no	no	no	no	no	no	no	no	yes	no	no	no	no	no	no	yes	no	no	no	1		on ART before HARP	CIN1	never	no	<=350	<200	190	119	no	no	yes	no	no	no	no	no	no
S0250C	280	7410	1	no	no	no	yes	yes	no	no	no	no	no	yes	no	no	no	no	no	no	no	yes	no	no	no	no	no	no	no	no	1		not on ART	CIN3	never	yes	<=350	201-350	526		no	no	no	no	no	no	no	no	no
S0251B	219	445	0	no	no	no	no	no	no	no	no	no	no	no	no	no	no	no	no	no	no	no	no	no	no	no	no	no	no	no	0		on ART before HARP	<CIN1	never	yes	<=350	201-350	387
S0252A	489		1	no	no	no	no	no	no	no	yes	no	no	yes	no	no	no	no	no	no	no	no	no	no	no	no	yes	yes	no	no	1		on ART before HARP	CIN1	never	yes	>350	350+	470	469	no	no	no	no	no	no	no	yes	no
S0253Y	470	40	1	no	no	no	no	no	no	yes	no	no	no	yes	no	no	yes	no	no	no	no	no	no	no	no	no	no	no	no	no	1		on ART before HARP	CIN2	never	yes	>350	350+	791	556	no	yes	no	no	no	no	no	no	no
S0254X	842	69	1	no	no	no	no	yes	no	no	no	no	no	yes	no	no	no	no	no	yes	yes	no	yes	no	no	no	no	no	no	no	1		on ART before HARP	CIN1	never	yes	>350	350+	28	216	no	no	no	no	no	no	no	no	no
S0255W	209	1120	1	no	no	yes	no	no	no	no	no	no	no	no	no	no	no	no	no	yes	no	no	yes	no	no	no	no	no	no	no	1		on ART before HARP	CIN1	never	no	<=350	201-350	628	402	no	yes	yes	no	no	no	yes	no	no
S0256V	363	40	1	no	no	no	no	yes	no	no	no	no	no	yes	no	no	no	no	no	yes	no	no	no	no	no	yes	no	no	no	no	1		on ART before HARP	<CIN1	never	yes	>350	350+	632	174	no	no	no	no	no	no	no	no	no
S0257T	236	40	1	no	no	no	no	no	no	no	no	no	no	no	no	yes	yes	no	no	no	no	no	no	no	no	no	no	no	no	no	1		on ART before HARP	<CIN1	never	no	<=350	201-350	339	240	no	no	no	no	no	no	no	yes	no
S0258R	218	40	1	no	no	no	no	yes	no	no	no	no	no	no	no	no	no	yes	no	no	yes	no	no	no	no	yes	no	no	no	no	1		on ART before HARP	<CIN1	never	yes	<=350	201-350	363		no	no	no	no	no	no	no	no	no
S0259P	171	749	1	no	no	no	yes	yes	no	no	no	no	no	yes	no	no	no	no	no	no	no	no	no	no	yes	no	no	no	no	no	1		on ART before HARP	CIN1	never	yes	<=350	<200	294	267	no	no	no	no	no	no	no	no	no
S0260D	314	40	1	no	no	no	no	yes	no	no	no	no	no	yes	no	no	no	no	no	no	no	no	no	no	no	yes	no	yes	no	no	1		on ART before HARP	CIN3	never	yes	<=350	201-350	397
S0261C	281	40	1	no	yes	no	no	no	no	no	no	no	no	no	no	no	no	no	no	no	no	no	no	no	no	no	no	no	no	no	1		on ART before HARP	<CIN1	never	yes	<=350	201-350	308	268	no	no	no	no	no	no	yes	no	no
S0262B	254	40	0	no	no	no	no	no	no	no	no	yes	no	no	no	no	no	no	no	no	no	no	no	no	no	no	no	no	no	no	1		on ART before HARP	<CIN1	never	yes	<=350	201-350	237	262	no	no	no	no	no	no	no	no	no
S0263A	461	40	1	no	no	no	no	no	yes	no	no	no	no	no	no	no	no	no	no	no	no	no	no	no	no	no	no	no	no	no	1		on ART before HARP	CIN1	never	yes	>350	350+	744	940	no	no	no	no	no	no	no	no	no
S0264Y	422	-1	0	yes	no	no	no	no	no	no	no	no	no	no	no	no	no	no	no	no	no	no	yes	no	no	no	no	no	yes	no	1		on ART before HARP	CIN2	never	yes	>350	350+	538	161	no	no	no	no	no	no	no	no	no
S0265X	332	43700	1	no	no	no	no	no	no	yes	no	no	no	yes	no	no	no	no	no	yes	no	no	no	no	no	no	no	no	no	no	1		not on ART	<CIN1	never	yes	<=350	201-350	366	323	no	no	no	no	no	no	yes	no	no
S0266W	473	40	0	no	no	no	no	no	no	no	no	no	no	no	no	no	no	no	no	no	no	no	no	no	no	no	no	yes	no	no	1		on ART before HARP	<CIN1	never	no	>350	350+	428		no	no	no	no	no	no	no	no	no
S0267V	212	197000	1	no	no	no	no	no	no	no	no	no	no	no	no	yes	no	no	no	no	no	no	no	no	no	no	no	no	no	no	1		on ART before HARP	<CIN1	never	yes	<=350	201-350	244	358	no	no	no	no	no	no	yes	no	no
S0268T	123	50	1	no	no	no	yes	no	yes	no	no	no	no	no	no	no	no	no	no	no	no	no	no	no	yes	no	no	no	no	no	1		on ART before HARP	<CIN1	ever	yes	<=350	<200	9		no	no	yes	no	no	no	no	no	no
S0269R	402	387	0	no	no	no	no	no	no	no	no	no	no	no	no	no	no	no	no	no	no	no	no	no	no	no	no	yes	no	no	1		on ART before HARP	<CIN1	never	no	>350	350+	425	429	no	no	no	no	no	no	no	no	no
S0270E	686	40	1	no	no	no	no	no	no	no	no	no	no	no	yes	no	no	no	no	no	no	no	no	no	no	yes	no	no	no	no	1		on ART before HARP	<CIN1	never	yes	>350	350+		629	no	no	no	no	no	no	no	no	no
S0271D	510	2870	1	no	no	no	no	no	no	no	no	no	no	no	yes	no	no	no	no	no	no	no	no	no	no	no	no	no	no	no	1		on ART before HARP	CIN1	never	yes	>350	350+	588	509	no	no	no	no	no	no	no	no	no
S0272C	521	92	0	no	no	no	no	no	no	no	no	no	no	no	no	no	no	no	no	no	no	no	no	no	no	no	no	no	no	no	0		on ART before HARP	CIN1	never	no	>350	350+	286		no	no	no	no	yes	no	no	no	no
S0273B	833	148	1	no	no	no	yes	yes	no	no	no	no	no	no	no	no	no	yes	no	no	no	no	yes	no	no	no	no	no	no	no	1		on ART before HARP	CIN2	never	yes	>350	350+	588		no	no	no	no	no	no	no	no	no
S0274A	509	47	0	no	no	no	no	no	no	no	no	no	no	no	no	no	no	no	no	no	no	no	no	no	no	no	no	no	no	no	0		on ART before HARP	<CIN1	never	yes	>350	350+	318	468	no	no	no	no	no	no	no	no	no
S0275Y	175	40	1	no	no	no	no	no	no	no	no	no	no	no	no	yes	no	no	no	no	no	no	no	no	no	no	no	no	no	no	1		on ART before HARP	CIN1	never	yes	<=350	<200	-1	-1	no	no	no	no	no	no	no	no	no
S0276X	636	2100	0	no	no	no	no	no	no	no	no	no	no	no	no	no	no	no	no	no	no	no	no	no	no	no	no	no	no	no	0		on ART before HARP	<CIN1	never	yes	>350	350+
S0277W	636	168	0	no	no	no	no	no	no	no	no	no	no	no	no	no	no	no	no	no	no	no	no	no	no	no	no	no	no	no	0		on ART before HARP	<CIN1	never	yes	>350	350+	498	344	no	yes	no	no	no	no	no	no	no
S0278V	737	1110	1	no	no	no	no	yes	no	no	no	no	no	yes	no	no	no	no	no	no	no	no	no	no	no	no	no	no	no	no	1		on ART before HARP	CIN3	never	yes	>350	350+	574	548	no	no	no	no	no	no	no	no	no
S0279T	356	160	0	no	no	no	no	no	no	no	no	no	no	no	no	no	no	no	no	no	no	no	no	no	yes	no	no	yes	no	no	1		on ART before HARP	CIN1	never	yes	>350	350+	591	533	no	no	no	no	no	no	no	no	no
S0280F	485	40	0	no	no	no	no	no	no	no	no	no	no	no	no	no	no	no	no	no	no	no	yes	no	no	no	no	no	no	no	1		on ART before HARP	<CIN1	never	yes	>350	350+	611		no	no	no	no	no	no	no	no	no
S0281E	375	412	1	no	no	no	no	no	no	no	no	yes	no	no	no	no	no	no	no	no	yes	no	no	no	no	no	no	no	no	no	1		on ART before HARP	CIN1	never	yes	>350	350+	413	339	no	yes	no	no	no	no	no	no	yes
S0282D	285	40	1	no	no	no	no	no	no	no	no	no	no	no	no	no	yes	no	no	no	no	no	no	no	no	no	no	no	no	no	1		on ART before HARP	<CIN1	never	yes	<=350	201-350	519	395	no	no	no	no	no	no	no	no	no
S0283C	350	40	1	no	no	no	no	no	yes	no	no	no	no	no	no	no	no	no	no	no	no	no	no	no	no	no	no	no	no	no	1		on ART before HARP	CIN3	never	yes	<=350	201-350	649	946	no	no	no	no	no	no	no	no	no
S0284B	411	40	1	no	no	no	no	no	no	no	no	no	no	yes	no	no	no	no	no	no	no	yes	no	no	no	no	no	no	no	no	1		on ART before HARP	<CIN1	never	yes	>350	350+	453		no	no	no	no	no	no	no	no	no
S0285A	552	4560	0	no	no	no	no	no	no	no	no	no	no	no	no	no	no	yes	no	no	no	no	no	no	no	no	no	no	no	no	1		on ART before HARP		never	yes	>350	350+	562	811	no	no	no	no	no	no	no	no	no
S0286Y	385	267	1	no	no	no	no	no	no	no	yes	no	no	no	no	no	no	no	no	no	no	no	no	no	no	no	no	yes	no	no	1		on ART by enrolment	<CIN1	never	yes	>350	350+	575		no	yes	no	no	no	no	no	no	no
S0287X	362	943	1	no	no	no	no	no	no	no	no	no	no	no	no	no	no	no	no	yes	no	no	no	no	no	no	no	no	no	yes	1		on ART before HARP	<CIN1	never	yes	>350	350+	442	369	no	yes	yes	no	no	no	no	no	no
S0288W	386	3700	1	no	no	no	no	no	no	no	no	no	no	no	no	yes	no	no	no	no	no	no	no	no	no	no	no	no	no	no	1		on ART before HARP	CIN1	never	yes	>350	350+	354		no	no	no	no	no	no	no	no	no
S0289V	614	462	0	no	no	no	no	no	no	no	no	no	no	no	no	no	no	no	no	no	no	no	no	no	no	no	no	no	no	yes	1		on ART before HARP	<CIN1	never	yes	>350	350+	543	694	no	no	no	no	no	no	no	no	no
S0290G	995	40	0	no	no	no	no	no	no	no	no	no	no	no	no	no	no	no	no	no	no	no	no	no	no	no	no	no	no	no	0		on ART before HARP	CIN1	never	yes	>350	350+	671		no	no	no	no	no	no	no	no	no
S0291F	418	2200	1	no	no	no	no	no	no	yes	yes	no	no	no	yes	no	no	no	no	no	no	no	no	yes	no	yes	no	no	no	no	1		not on ART	<CIN1	ever	yes	>350	350+	359	414	no	no	no	no	no	no	no	yes	no
S0292E	341	144	1	no	no	no	no	no	no	no	no	no	no	yes	yes	yes	yes	yes	no	no	no	no	yes	no	no	no	no	no	no	no	1		on ART before HARP	CIN1	never	yes	<=350	201-350	313		no	no	no	no	no	no	no	no	no
S0293D	270	40	1	no	no	no	no	no	yes	no	no	no	no	no	no	no	yes	no	yes	no	no	no	no	no	no	no	no	no	no	no	1		on ART before HARP	CIN2	never	yes	<=350	201-350	265	328	no	yes	no	no	no	no	no	no	no
S0294C	561	40	1	no	no	no	no	no	no	no	no	no	no	no	no	no	yes	no	yes	no	yes	no	no	no	no	no	no	no	yes	no	1		on ART before HARP	CIN3	never	yes	>350	350+
S0295B	566	164	1	no	no	no	no	no	no	no	no	no	no	no	no	yes	no	no	no	no	no	no	no	no	no	no	no	no	no	no	1		not on ART	<CIN1	never	yes	>350	350+	419	451	no	no	no	no	no	no	no	no	no
S0296A	319	40	1	no	no	no	no	no	no	no	no	no	no	no	no	yes	no	no	no	no	no	no	no	no	no	no	no	no	no	yes	1		on ART before HARP	CIN1	never	yes	<=350	201-350	367		no	no	no	no	yes	no	no	no	no
S0297Y	229	184	1	no	no	no	no	yes	no	no	no	no	no	no	no	no	no	yes	yes	no	no	no	no	no	no	no	no	yes	no	yes	1		on ART before HARP	<CIN1	never	yes	<=350	201-350	288	335	no	no	no	no	no	no	no	no	no
S0298X	420	40	1	no	yes	no	no	no	no	no	no	no	no	no	no	no	yes	no	no	no	yes	no	no	no	no	no	no	no	no	no	1		on ART before HARP	CIN3	never	yes	>350	350+	714	708	yes	no	no	no	no	no	no	no	no
S0299W	732	55	0	no	no	no	no	no	no	no	no	no	no	no	no	no	no	no	no	no	no	no	no	no	yes	no	no	no	no	no	1		on ART before HARP	<CIN1	never	yes	>350	350+	902		no	yes	no	no	no	no	no	no	no
S0300V	1010	337	1	no	no	yes	no	no	no	no	no	no	no	yes	no	no	no	no	no	no	yes	no	no	no	no	no	no	no	no	no	1		on ART before HARP	CIN1	never	no	>350	350+	820		no	no	no	no	no	no	no	no	no
S0301T	411	3800	0	no	no	no	no	no	no	no	no	no	no	no	no	no	no	no	no	no	no	no	no	no	no	no	no	no	no	no	0		not on ART	CIN1	never	yes	>350	350+	564	547	no	no	no	no	no	no	no	no	no
S0302R	417	1140	0	no	no	no	no	no	no	no	no	no	no	yes	no	no	no	no	no	no	no	no	no	no	no	no	no	yes	no	no	1		on ART before HARP	CIN1	ever	yes	>350	350+	266		no	no	no	no	no	no	no	no	no
S0303P	271	15500	1	no	no	no	no	no	no	no	no	no	no	no	no	yes	no	no	no	no	no	no	no	no	no	no	no	no	no	no	1		on ART before HARP	<CIN1	never	yes	<=350	201-350	-1	600	no	no	no	no	no	no	yes	no	no
S0304N	403	610	1	no	no	no	no	no	no	no	yes	no	no	no	no	no	no	no	no	no	no	no	no	no	no	no	no	no	no	no	1		on ART before HARP	<CIN1	ever	yes	>350	350+	243		no	no	yes	no	no	no	no	no	no
S0305M	348	6040	1	no	yes	no	no	no	no	no	no	no	no	no	no	no	no	no	no	no	no	no	no	no	no	no	no	no	no	no	1		on ART before HARP	<CIN1	ever	yes	<=350	201-350	367	276	no	no	no	no	no	no	no	no	no
S0306L	257	12200	1	no	no	no	no	no	no	no	yes	no	no	no	no	no	yes	no	no	no	yes	no	no	no	no	no	no	no	no	no	1		not on ART	CIN1	never	yes	<=350	201-350	310	449	no	no	no	no	no	no	no	no	no
S0307K	202	603	1	no	no	no	no	no	no	no	yes	no	no	no	no	no	no	yes	no	no	no	no	no	yes	no	no	no	no	no	no	1		on ART before HARP	CIN2	never	yes	<=350	201-350	4		no	no	no	no	no	no	no	no	no
S0308J	522	64000	1	no	no	no	no	no	no	no	no	no	no	no	yes	no	no	no	no	no	no	no	no	no	no	no	no	no	no	no	1		on ART before HARP	<CIN1	never	yes	>350	350+	382	356	no	no	no	no	no	no	no	no	no
S0309H	450	40	0	no	no	no	no	no	no	no	no	no	no	no	no	no	no	no	no	no	no	no	no	no	no	no	no	no	no	no	0		on ART before HARP	<CIN1	never	yes	>350	350+	500	528	yes	no	no	no	no	no	no	no	no
S0310W	186	40	1	no	no	no	no	no	no	no	yes	no	no	no	no	no	no	yes	no	no	no	no	no	no	no	no	no	yes	no	no	1		on ART before HARP	CIN1	never	no	<=350	<200	357	435	no	no	no	no	no	no	no	no	no
S0311V	736	40	1	no	no	no	no	no	no	no	no	no	no	no	no	no	yes	no	no	no	no	no	yes	no	yes	no	no	no	no	no	1		on ART before HARP	<CIN1	never	no	>350	350+	269	438	no	no	no	no	no	no	no	no	no
S0312T	547	1490	1	no	no	no	no	no	no	no	no	no	no	no	no	no	no	no	no	no	yes	no	no	no	no	no	no	no	no	no	1		on ART before HARP	<CIN1	never	yes	>350	350+	369	527	no	no	no	no	no	no	no	yes	no
S0313R	1140	3030	0	no	no	no	no	no	no	no	no	no	no	no	no	no	no	no	no	no	no	no	no	no	no	no	no	no	no	yes	1		on ART after enrolment	CIN2	ever	no	>350	350+	737		no	yes	yes	no	no	no	yes	no	no
S0314P	528	165	1	no	no	no	no	no	no	no	no	no	no	no	no	no	yes	no	no	no	no	no	no	no	no	no	no	yes	no	no	1		on ART before HARP	<CIN1	never	no	>350	350+	622		no	yes	no	no	no	no	no	yes	no
S0315N	902	852	0	no	no	no	no	no	no	no	no	no	no	no	no	no	no	no	no	no	no	no	no	no	no	no	no	no	no	yes	1		on ART before HARP	<CIN1	never	no	>350	350+	805	773	no	no	no	no	no	no	no	no	no
S0316M	316	388	0	no	no	no	no	no	no	no	no	no	no	no	no	no	no	no	no	no	no	no	no	no	no	no	no	no	no	yes	1		on ART before HARP	CIN1	never	no	<=350	201-350	283	317	no	no	no	no	no	no	no	no	no
S0317L	421	1390	1	no	no	no	no	no	no	no	no	no	no	no	no	no	no	no	no	no	yes	no	no	no	no	no	no	no	no	no	1		on ART before HARP	CIN1	never	no	>350	350+	151	244	no	no	no	no	no	no	no	no	no
S0318K	577	22000	1	no	no	no	no	no	no	yes	no	no	no	no	no	no	yes	no	no	no	no	no	no	no	no	no	no	no	no	no	1		not on ART	<CIN1	never	yes	>350	350+	418	418	yes	yes	no	no	no	no	no	no	no
S0319J	523	343	1	no	no	yes	no	no	no	no	no	no	no	no	no	no	no	no	no	no	no	no	no	no	no	no	no	no	no	no	1		on ART before HARP	CIN1	never	no	>350	350+	541		no	yes	no	no	no	no	no	no	no
S0320X	492	40	0	no	no	no	no	no	no	no	no	no	no	no	no	no	no	no	no	no	no	no	no	no	no	no	no	no	no	no	0		on ART before HARP	CIN1	never	no	>350	350+	440	-1	no	no	no	no	no	yes	no	yes	no
S0321W	310	28000	1	no	no	no	no	no	no	no	no	no	no	no	no	no	yes	no	no	no	no	no	no	no	no	no	no	no	no	no	1		on ART before HARP	<CIN1	ever	no	<=350	201-350	343	248	no	no	no	no	no	no	no	no	no
S0322V	381	3830	1	no	yes	no	no	no	no	yes	no	no	no	no	no	no	no	no	no	no	no	no	no	no	no	no	no	no	no	no	1		not on ART	CIN2	never	yes	>350	350+	356	331	no	no	no	no	no	no	no	no	no
S0323T	413	14700	1	no	no	no	no	no	no	no	no	no	no	no	no	no	no	no	no	yes	no	no	yes	no	no	no	no	no	no	yes	1		not on ART		never	yes	>350	350+	314	319
S0324R	282	629	1	no	no	yes	no	no	no	yes	no	no	no	no	no	no	no	no	no	no	no	no	no	no	no	no	no	no	no	no	1		on ART before HARP	CIN1	never	no	<=350	201-350	353	329	no	no	yes	no	no	no	yes	no	no
S0325P	532	5820	0	no	no	no	no	no	no	no	no	no	no	no	no	no	no	no	no	no	no	no	no	no	no	no	no	no	no	no	0		not on ART	CIN1	never	yes	>350	350+	800		no	no	no	no	no	no	no	no	no
S0326N	929	16600	0	no	no	no	no	no	no	no	no	no	no	no	no	no	no	no	no	no	no	no	no	no	no	no	no	no	no	no	0		not on ART	CIN1	ever	yes	>350	350+	816	735	no	yes	no	no	yes	no	no	no	no
S0327M	584	40	1	no	yes	no	no	no	yes	no	no	no	no	no	no	no	no	no	no	no	no	no	no	no	no	no	no	no	no	no	1		on ART before HARP	CIN1	never	yes	>350	350+	695		no	yes	no	no	no	yes	no	no	no
S0328L	787	40	0	no	no	no	no	no	no	no	no	no	no	no	no	no	no	no	no	no	no	no	yes	no	no	no	no	no	no	no	1		on ART before HARP		never	yes	>350	350+
S0329K	316	44	1	no	yes	no	no	no	no	no	no	no	no	no	no	no	no	no	no	no	no	no	no	no	no	no	no	no	no	no	1		on ART before HARP	CIN2	never	yes	<=350	201-350	265	248	no	yes	no	no	no	yes	no	no	no
S0330Y	524	29500	0	no	no	no	no	no	no	no	no	no	no	no	no	no	no	no	yes	no	no	no	no	no	no	no	no	no	no	no	1		not on ART	CIN2	never	yes	>350	350+	240	549	no	no	no	no	no	no	no	no	no
S0331X	452	40	1	no	no	no	no	no	no	no	no	no	no	no	no	no	yes	no	no	no	no	yes	no	no	no	no	no	no	no	no	1		on ART before HARP	<CIN1	never	yes	>350	350+	506		no	no	no	no	no	no	no	no	no
S0332W	487	85	1	no	yes	yes	no	no	no	yes	no	no	no	no	no	no	no	no	no	no	yes	no	no	no	no	no	no	no	no	no	1		on ART before HARP	CIN1	never	yes	>350	350+	458	619	no	no	no	no	no	no	no	no	no
S0333V	381	2560	1	no	no	no	no	no	no	yes	no	yes	no	no	no	yes	no	yes	no	no	no	no	no	no	no	no	no	no	no	no	1		on ART before HARP	<CIN1	never	yes	>350	350+	600	398	no	no	no	no	no	no	yes	no	no
S0334T	584	304	1	no	yes	no	no	no	no	no	no	no	no	no	no	no	no	no	no	no	no	no	no	yes	no	no	no	no	no	no	1		on ART before HARP	<CIN1	never	yes	>350	350+	535	497	no	no	no	no	no	no	no	no	no
S0335R	434	394	1	no	no	no	no	no	no	no	no	no	no	no	no	no	yes	no	no	no	no	no	no	no	no	no	no	no	no	no	1		on ART before HARP	<CIN1	ever	yes	>350	350+	370		no	no	no	no	no	no	no	no	no
S0336P	219	40	0	no	no	no	no	no	no	no	no	no	no	no	no	no	no	no	no	no	no	no	no	no	no	no	no	no	no	no	0		on ART before HARP		never	no	<=350	201-350
S0337N	690	43	1	no	yes	no	no	no	no	no	no	no	no	no	yes	no	no	no	no	no	no	no	no	no	no	no	no	no	no	no	1		on ART before HARP	<CIN1	never	yes	>350	350+	584	324	no	no	no	no	no	no	no	no	no
S0338M	1135	766	0	no	no	no	no	no	no	no	no	no	no	no	no	no	no	no	no	no	no	no	no	no	no	no	no	no	no	yes	1		on ART before HARP		never	yes	>350	350+	986	659	no	no	no	no	no	no	no	no	no
S0339L	18	945000	1	no	no	no	yes	no	no	no	yes	no	no	no	no	yes	yes	no	no	no	no	no	no	no	yes	no	no	yes	no	no	1		on ART before HARP	CIN3	never	yes	<=350	<200	4
S0340A	593	137	1	no	no	no	no	yes	no	no	no	no	no	no	no	yes	no	no	no	no	no	no	no	no	no	no	no	no	no	no	1		on ART before HARP	<CIN1	never	yes	>350	350+	668	694	no	no	no	no	no	no	no	no	no
S0341Y	144	58	1	no	no	no	no	no	no	no	no	no	no	no	yes	no	no	yes	no	no	no	no	no	no	no	no	no	no	no	no	1		on ART before HARP	CIN2	never	no	<=350	<200	410	365	yes	no	no	no	yes	no	no	no	no
S0342X	207	40	0	no	no	no	no	no	no	no	no	no	no	no	no	no	no	no	no	no	no	no	no	no	no	no	no	no	no	no	0		on ART before HARP	<CIN1	never	yes	<=350	201-350	215	221	no	yes	no	no	no	no	no	yes	no
S0343W	341	40	1	yes	no	no	no	no	no	yes	no	no	no	no	yes	no	no	no	no	no	no	no	no	no	no	no	no	no	no	no	1		on ART before HARP	<CIN1	never	yes	<=350	201-350	404	330	no	no	no	no	no	no	no	no	no
S0344V	518	307	1	no	no	no	no	no	yes	no	no	no	no	no	no	no	no	no	no	no	no	no	no	no	yes	no	no	no	no	yes	1		on ART before HARP	CIN1	never	yes	>350	350+	488	567	no	no	no	no	no	no	no	no	no
S0345T	663	109	0	no	no	no	no	no	no	no	no	no	no	no	no	no	no	no	yes	no	no	no	no	no	no	no	no	no	no	no	1		on ART before HARP	<CIN1	never	yes	>350	350+	571	580	no	no	no	no	no	no	no	no	no
S0346R	646	1620	1	no	no	no	no	no	no	no	no	no	no	no	no	yes	yes	no	no	no	no	no	no	no	no	no	no	no	no	no	1		not on ART	<CIN1	ever	yes	>350	350+	515	786	no	no	no	no	no	no	no	no	no
S0347P	508	41900	1	no	no	no	no	no	no	no	no	no	no	no	no	yes	no	yes	no	no	no	no	no	no	yes	no	no	no	no	no	1		on ART before HARP		never	yes	>350	350+	422	309	no	no	no	no	no	no	no	no	no
S0348N	218	2060	0	no	no	no	no	no	no	no	no	no	no	no	no	no	no	no	no	no	no	no	no	no	yes	no	no	no	no	no	1		on ART before HARP	CIN1	never	yes	<=350	201-350	269	442	no	no	no	no	no	no	no	no	no
S0349M	620	25800	1	no	no	no	no	no	yes	no	no	no	no	no	yes	no	no	yes	no	no	no	no	yes	no	yes	no	no	no	no	no	1		not on ART	<CIN1	never	yes	>350	350+	458	542	no	yes	no	no	yes	no	no	no	no
S0350B	952	16400	0	no	no	no	no	no	no	no	no	no	no	no	no	no	no	no	no	no	no	no	no	no	no	no	no	yes	no	no	1		not on ART	<CIN1	never	yes	>350	350+	735	-1	yes	yes	no	no	no	no	no	no	no
S0351A	669	16600	0	no	no	no	yes	no	no	no	no	no	no	yes	no	no	no	no	no	no	no	no	yes	no	no	no	no	no	no	no	1		not on ART	<CIN1	ever	yes	>350	350+	402	630	no	no	no	no	no	no	no	no	no
S0352Y	275	40	1	no	no	yes	no	no	no	no	no	no	no	no	no	no	yes	no	no	no	no	no	yes	no	no	no	no	yes	no	no	1		on ART before HARP		ever	yes	<=350	201-350	261	224	no	no	no	no	no	no	no	yes	no
S0353X	381	40	1	no	no	no	no	no	no	yes	no	no	no	no	no	no	no	no	no	no	no	no	no	no	no	no	no	no	no	no	1		on ART before HARP		never	yes	>350	350+	383	543	no	no	no	no	no	no	no	no	no
S0354W	324	7820	1	no	yes	no	no	no	no	yes	no	no	no	no	no	no	no	no	no	no	no	no	no	no	no	no	no	no	no	no	1		not on ART	CIN3	never	yes	<=350	201-350	307		no	no	no	no	no	no	no	no	no
S0355V	235	5030	0	no	no	no	no	no	no	no	no	no	no	no	no	no	no	no	no	no	no	no	no	no	no	no	no	no	no	no	0		on ART before HARP	CIN1	never	yes	<=350	201-350	163	163	no	yes	no	no	no	no	yes	no	no
S0356T	408	62000	1	no	no	yes	no	no	yes	no	yes	no	no	no	no	no	no	no	no	yes	yes	no	no	no	no	no	no	no	no	no	1		not on ART	CIN2	never	yes	>350	350+	803	819	no	yes	no	no	no	no	no	no	no
S0357R	286	40	1	no	yes	no	no	yes	no	no	no	no	no	yes	no	yes	no	no	no	no	no	no	no	no	no	no	no	no	no	no	1		on ART before HARP		never	yes	<=350	201-350
S0358P	348	260000	1	no	no	no	no	no	no	yes	no	no	no	no	no	no	yes	no	no	no	no	no	no	no	no	no	no	no	no	no	1		on ART after enrolment	CIN2	never	yes	<=350	201-350	645	498	no	no	no	no	no	no	no	no	no
S0359N	555	7550	1	no	yes	no	no	no	no	no	no	no	no	no	no	no	no	yes	no	no	no	no	no	no	no	no	no	yes	no	no	1		not on ART	CIN1	ever	yes	>350	350+	339	531	no	yes	yes	no	no	no	no	no	no
S0360C	500	57500	1	no	no	yes	no	no	no	no	no	no	no	no	no	no	no	no	no	no	no	no	yes	no	no	no	no	no	no	no	1		not on ART	CIN2	never	yes	>350	350+	338	199	no	no	yes	no	no	no	no	no	no
S0361B	427	46400	1	no	yes	no	no	no	no	no	no	no	no	no	no	no	yes	no	no	no	no	no	no	no	no	no	no	no	no	no	1		on ART after enrolment	CIN3	never	yes	>350	350+	319		no	no	no	no	no	no	no	no	no
S0362A	799	-1	1	no	no	no	no	no	yes	yes	no	no	no	no	no	no	no	no	no	no	no	no	yes	no	no	no	no	no	no	no	1		on ART before HARP		never	yes	>350	350+	515
S0363Y	354	167000	1	no	yes	no	no	no	no	no	no	no	no	no	no	no	no	no	no	no	no	no	no	no	no	no	no	no	no	no	1		on ART after enrolment	CIN2	never	yes	>350	350+	270		no	no	no	no	no	no	yes	no	no
S0364X	443	11800	1	yes	no	no	no	no	no	no	no	no	no	no	no	yes	no	no	no	no	yes	no	no	no	no	no	no	yes	no	no	1		on ART after enrolment	CIN1	never	yes	>350	350+	328	371	yes	no	yes	no	no	no	no	no	no
S0365W	420	42	1	no	no	no	no	no	no	no	no	no	no	no	no	yes	yes	no	no	no	no	no	no	no	no	yes	no	no	no	no	1		on ART before HARP	CIN1	ever	no	>350	350+	419	447	no	no	no	no	no	no	no	no	no
S0366V	152	141	0	no	no	no	no	no	no	no	no	no	no	no	no	no	no	no	no	no	no	no	no	no	no	no	no	yes	no	yes	1		on ART before HARP	CIN1	never	yes	<=350	<200	264	277	no	no	no	no	yes	no	no	no	no
S0367T	517	31600	0	no	no	no	no	no	no	no	no	yes	no	no	no	no	no	no	no	no	no	no	no	no	no	no	no	no	no	no	1		not on ART	<CIN1	never	yes	>350	350+	362	452	no	no	no	no	no	no	no	no	no
S0368R	520	40	1	yes	no	no	no	no	no	yes	no	no	no	no	no	no	no	no	no	no	no	no	yes	no	no	no	no	no	no	no	1		on ART before HARP	<CIN1	never	yes	>350	350+	501	469	no	no	no	no	no	no	no	no	no
S0369P	381	656	1	no	yes	yes	no	no	no	yes	no	no	no	no	no	no	no	no	no	no	no	no	no	no	no	no	no	no	no	yes	1		not on ART		ever	yes	>350	350+	531	807	no	yes	no	no	no	no	no	no	no
S0370D	411	70600	1	no	yes	no	no	no	no	yes	no	no	no	no	no	yes	yes	no	no	no	no	no	no	no	no	no	no	no	no	no	1		not on ART	CIN3	never	yes	>350	350+	378	383	no	yes	no	no	no	no	yes	no	no
S0371C	377	40	1	no	no	no	no	no	yes	no	no	no	no	no	no	no	no	no	no	no	no	no	no	no	no	no	no	yes	no	no	1		on ART before HARP	CIN3	never	yes	>350	350+	358	385	no	no	no	no	no	yes	no	no	no
S0372B	58	29300	1	no	no	no	no	no	no	yes	no	no	no	no	no	no	no	no	no	no	yes	no	no	no	no	no	no	no	no	no	1		on ART by enrolment	CIN2	ever	yes	<=350	<200	-1	272	no	no	no	no	no	no	yes	no	no
S0373A	244	57400	1	no	yes	yes	no	no	no	no	no	no	no	no	no	no	no	no	no	no	no	no	no	no	no	no	no	no	no	no	1		on ART after enrolment	<CIN1	never	yes	<=350	201-350	459	459	yes	no	yes	no	no	no	no	no	no
S0374Y	634	93	1	no	no	no	no	no	no	yes	no	no	no	no	no	no	no	no	no	no	no	no	no	no	no	no	no	no	no	no	1		on ART before HARP	<CIN1	never	yes	>350	350+	528	532	no	no	no	no	no	no	no	no	no
S0375X	207	3230	1	no	no	yes	no	no	no	no	no	no	no	no	no	yes	yes	no	no	no	no	no	no	no	yes	no	no	no	no	no	1		on ART before HARP	CIN1	never	yes	<=350	201-350	135	53	no	no	no	no	no	no	no	no	no
S0376W	519	40	1	no	no	no	no	no	no	yes	no	no	no	yes	no	no	no	no	no	no	no	no	no	no	no	no	no	no	no	no	1		not on ART	<CIN1	never	no	>350	350+	746
S0377V	235	288	1	no	no	no	no	no	no	no	no	no	no	no	no	yes	no	no	no	no	no	no	yes	no	no	no	no	no	no	no	1		on ART before HARP	<CIN1	ever	yes	<=350	201-350	206	202	no	no	no	no	no	no	yes	no	no
S0378T	556	15000	1	no	no	no	no	yes	no	yes	no	no	no	no	no	no	no	no	no	no	no	no	no	no	no	no	no	no	no	no	1		not on ART	<CIN1	never	yes	>350	350+	293	542	no	no	no	no	yes	no	yes	no	no
S0379R	422	862	0	no	no	no	no	no	no	no	no	no	no	no	no	no	no	no	no	no	no	no	no	no	no	yes	no	no	no	no	1		on ART before HARP	<CIN1	never	yes	>350	350+	342	503	no	no	no	no	no	no	no	no	no
S0380E	198	106000	1	no	no	no	no	no	no	no	no	no	no	no	yes	no	no	no	no	no	no	no	no	no	no	no	no	no	no	no	1		not on ART	CIN1	never	yes	<=350	<200
S0381D	404	5220	1	no	no	no	no	no	yes	yes	no	no	no	no	no	yes	no	no	no	no	no	no	no	no	no	no	no	no	no	no	1		not on ART	CIN1	never	yes	>350	350+	424	459	no	no	no	no	yes	no	yes	no	no
S0382C	314	105000	0	no	no	no	no	no	no	no	no	no	no	no	no	no	no	no	no	no	no	no	no	no	no	no	no	no	yes	no	1		not on ART	<CIN1	never	yes	<=350	201-350
S0383B	168	45	1	no	no	no	no	no	no	no	no	no	no	no	no	yes	no	no	no	no	no	no	yes	no	no	no	no	no	no	no	1		on ART before HARP		never	yes	<=350	<200	514	465	no	no	no	no	no	no	no	no	no
S0384A	386	15100	1	no	no	no	no	yes	no	no	no	no	no	no	no	no	no	no	no	no	no	no	no	no	no	no	no	no	no	no	1		not on ART	<CIN1	never	yes	>350	350+	381	373	no	no	no	no	no	no	no	no	no
S0385Y	291	414	1	no	no	no	no	no	no	yes	no	no	no	no	no	yes	no	no	no	no	yes	no	no	no	no	no	no	no	no	no	1		on ART before HARP	CIN2	ever	yes	<=350	201-350	426	-1	no	no	no	no	no	no	no	no	no
S0386X	333	24100	1	no	no	no	no	no	no	no	yes	no	no	yes	no	no	yes	no	no	no	no	no	yes	no	yes	no	no	no	no	no	1		not on ART	CIN1	never	yes	<=350	201-350
S0387W	849	19000	1	no	no	no	no	no	no	no	no	no	no	no	no	no	yes	no	no	no	no	no	no	no	no	no	no	no	no	no	1		not on ART		never	yes	>350	350+
S0388V	363	75700	1	no	no	yes	no	no	no	no	no	no	no	no	no	no	no	no	no	no	no	no	no	no	no	no	no	yes	no	no	1		not on ART	<CIN1	never	yes	>350	350+	268		no	no	yes	no	no	no	no	no	no
S0389T	496	31800	1	no	no	no	no	no	no	no	no	no	no	no	no	no	yes	no	no	no	no	no	no	no	no	no	no	no	no	no	1		not on ART	<CIN1	never	yes	>350	350+	304	304	no	no	no	no	no	no	no	no	no
S0390F	365	23700	0	no	no	no	no	no	no	no	no	no	no	no	no	no	no	yes	no	no	no	no	no	no	no	no	no	no	no	no	1		not on ART	<CIN1	never	yes	>350	350+	316	305	no	no	no	no	no	no	no	no	no
S0391E	872	1440	1	no	no	yes	no	yes	no	no	no	no	no	no	no	no	no	no	no	no	no	no	no	no	no	no	no	no	no	no	1		not on ART	<CIN1	never	yes	>350	350+	696	666	no	no	yes	yes	no	no	no	no	no
S0392D	339	32400	0	no	no	no	no	no	no	no	no	no	no	no	no	no	no	no	no	no	no	no	yes	no	no	no	no	no	no	no	1		not on ART	<CIN1	never	no	<=350	201-350	271	359	no	no	no	no	no	no	no	no	no
S0393C	339	6150	1	no	yes	no	no	no	no	no	no	no	no	no	no	no	no	no	no	no	no	no	no	no	no	no	no	yes	no	no	1		not on ART	CIN3	never	yes	<=350	201-350	314	219	no	no	no	no	no	no	no	no	no
S0394B	808	23000	1	no	no	no	no	no	no	no	no	no	no	no	no	yes	yes	no	no	no	no	no	no	no	no	no	no	yes	yes	no	1		not on ART	<CIN1	ever	yes	>350	350+	719	835	no	no	no	no	no	no	no	no	no
S0395A	360	3700	1	yes	yes	no	no	no	no	no	no	no	no	no	no	no	no	no	no	no	no	no	no	no	no	no	no	yes	no	no	1		not on ART	CIN1	ever	no	>350	350+	416		no	yes	no	no	no	no	no	no	no
S0396Y	330	127000	1	no	yes	no	no	no	no	no	no	no	no	yes	yes	no	no	no	no	no	no	no	no	no	no	no	no	yes	no	no	1		not on ART	CIN1	never	yes	<=350	201-350	361	346	no	no	no	no	no	no	no	no	no
S0397X	366	21000	1	no	no	no	no	no	no	no	no	no	no	no	no	no	no	no	no	no	yes	no	no	no	no	no	no	no	no	no	1		not on ART	CIN1	never	yes	>350	350+	432	428	no	no	no	no	no	no	no	no	no
S0398W	236	120000	1	no	no	yes	no	no	no	no	no	no	no	no	no	no	no	no	no	no	no	no	no	no	no	no	no	no	no	no	1		on ART before HARP	<CIN1	ever	yes	<=350	201-350	246	227	no	no	no	no	no	no	no	no	no
S0399V	355	2090	1	no	no	no	no	no	no	no	no	no	no	no	no	no	no	no	no	no	yes	no	no	no	no	no	no	no	no	no	1		not on ART	CIN3	never	yes	>350	350+	351	343	no	no	no	no	no	no	no	no	no
S0400T	407	9830	1	no	no	yes	no	no	no	no	no	no	no	no	no	no	no	no	no	yes	no	no	no	no	no	no	no	no	no	no	1		not on ART	CIN1	never	yes	>350	350+	291	287	no	no	no	no	no	no	no	no	no
S0401R	455	4800	0	no	no	no	no	no	no	no	no	no	no	no	no	no	no	no	no	no	no	no	no	no	no	no	no	no	no	no	0		not on ART	<CIN1	never	yes	>350	350+	349		no	no	no	no	no	no	no	no	no
S0403N	528	44	1	no	no	yes	no	no	no	no	no	no	no	no	no	no	yes	no	no	no	no	no	no	no	no	no	no	no	no	no	1		on ART before HARP	CIN1	never	yes	>350	350+	702	746	no	no	no	no	no	no	no	no	no
S0404M	519	4260	0	no	no	no	no	no	no	no	no	no	no	no	no	no	no	no	no	no	no	no	no	no	no	no	no	no	no	no	0		not on ART	CIN1	never	no	>350	350+	376	653	no	yes	no	no	no	no	no	yes	no
S0405L	603	40	1	no	no	no	no	no	no	yes	no	no	no	no	no	no	no	no	no	no	no	no	no	no	no	no	no	no	no	no	1		on ART before HARP	CIN2	never	yes	>350	350+	544		no	no	no	no	no	no	no	no	no
S0406K	465	1830	1	yes	yes	yes	no	no	no	no	no	no	no	no	no	yes	no	no	no	no	no	no	yes	no	no	no	no	no	no	no	1		on ART before HARP	<CIN1	never	yes	>350	350+		573	no	yes	yes	no	yes	no	no	no	no
S0407J	841	14000	0	yes	no	no	no	no	no	no	no	no	no	no	no	no	no	no	no	no	no	no	no	no	no	no	no	no	no	no	1		not on ART	<CIN1	never	yes	>350	350+	419	475	no	no	no	no	no	no	no	no	no
S0408H	376	77200	1	no	no	yes	no	no	no	no	no	no	no	no	no	no	yes	no	no	no	no	no	yes	no	no	no	no	yes	no	no	1		not on ART	<CIN1	never	yes	>350	350+	371
S0409G	546	79	1	no	yes	yes	no	no	no	no	no	no	no	no	no	no	no	no	no	no	yes	no	no	no	no	yes	no	no	no	no	1		on ART before HARP	CIN1	never	yes	>350	350+	296	294	no	no	no	no	no	no	yes	no	no
S0410V	400	77400	1	no	no	no	no	no	no	no	no	no	no	no	no	no	yes	no	no	no	no	no	no	no	no	no	no	no	no	no	1		not on ART	CIN1	never	yes	>350	350+	184	274	no	no	no	no	no	yes	no	no	no
S0411T	798	141	0	no	no	no	no	no	no	no	no	no	no	no	no	no	no	no	no	no	no	no	no	no	no	no	no	no	no	no	0		on ART before HARP	CIN1	never	yes	>350	350+	808
S0412R	419	3430	0	no	no	no	no	no	no	no	no	no	yes	no	no	no	no	no	no	no	no	no	no	no	no	no	no	no	no	no	1		not on ART	<CIN1	never	yes	>350	350+	-1	337	no	no	no	no	no	no	no	no	no
S0413P	564	7750	1	no	no	no	no	no	no	no	no	no	no	no	no	no	yes	no	no	no	no	no	no	no	no	no	no	no	no	no	1		not on ART	<CIN1	never	yes	>350	350+	580	300	no	no	no	no	no	no	no	no	no
S0414N	625	500	1	yes	yes	yes	no	no	no	no	no	no	no	no	no	yes	no	no	no	no	no	no	no	no	no	no	no	yes	no	no	1		not on ART	<CIN1	never	yes	>350	350+	334	320	no	yes	no	no	no	no	no	no	no
S0415M	359	40	1	no	no	no	no	no	no	no	no	no	no	no	no	no	no	no	no	yes	no	no	no	no	no	no	no	no	no	no	1		not on ART	<CIN1	never	yes	>350	350+	473	437	no	no	no	no	no	no	no	no	no
S0416L	995	730	1	no	no	no	no	yes	no	no	no	no	no	no	no	no	no	yes	no	no	no	no	no	no	no	no	no	no	no	no	1		not on ART	<CIN1	never	yes	>350	350+	456	625	no	yes	no	no	no	no	no	no	no
S0417K	632	16400	1	no	no	no	no	no	yes	no	no	no	no	no	no	no	no	no	no	no	no	no	no	no	no	no	no	no	no	no	1		not on ART	CIN2	never	yes	>350	350+	483		no	no	no	no	no	no	no	no	no
S0418J	913	253	1	yes	yes	yes	no	no	no	no	no	no	no	no	no	no	yes	no	no	no	no	no	yes	no	no	no	no	yes	no	no	1		on ART after enrolment	CIN1	never	yes	>350	350+	945	876	no	no	no	no	no	no	no	yes	no
S0419H	401	292	1	no	no	no	no	no	no	no	no	no	no	no	no	no	yes	no	no	yes	no	no	no	no	no	yes	no	no	no	no	1		on ART before HARP	<CIN1	never	yes	>350	350+	365	352	no	no	no	no	no	no	no	no	no
S0420W	527	19800	1	no	no	no	no	no	no	no	no	no	no	no	no	no	no	no	no	yes	no	no	no	no	no	no	no	no	no	no	1		not on ART	CIN1	never	yes	>350	350+	676	532	no	no	no	no	no	no	no	no	no
S0421V	451	573000	1	no	no	no	no	no	no	no	no	no	no	no	no	no	yes	no	no	no	no	no	no	no	yes	no	no	no	no	no	1		not on ART	CIN3	never	yes	>350	350+	419	416	no	no	no	no	no	no	no	no	no
S0422T	1006	40	1	no	no	no	no	no	no	no	no	no	no	no	no	no	yes	no	no	no	no	no	no	no	no	no	no	no	no	no	1		not on ART	CIN2	never	yes	>350	350+	642	1126	no	no	no	no	no	no	no	yes	no
S0423R	473	36900	1	no	no	yes	no	no	no	no	no	no	no	no	no	no	no	no	no	no	no	no	no	no	no	no	no	no	no	no	1		not on ART	<CIN1	never	yes	>350	350+	501	379	no	no	yes	no	no	no	no	no	no
S0424P	322	9890	1	no	yes	no	no	no	no	no	no	no	no	no	no	no	no	yes	no	no	no	no	no	no	no	no	no	no	no	no	1		not on ART	<CIN1	never	yes	<=350	201-350	350	196	no	no	no	no	no	no	no	no	no
S0425N	298	14200	1	no	no	no	no	no	no	no	no	no	no	no	no	no	no	no	no	no	yes	no	no	no	no	no	no	no	no	no	1		on ART before HARP	CIN2	ever	no	<=350	201-350	115	262	no	no	no	no	no	no	no	no	no
S0426M	340	7880	1	no	no	no	no	no	no	yes	no	no	no	no	no	no	no	no	no	no	no	no	no	no	no	no	no	no	no	no	1		on ART after enrolment	<CIN1	never	yes	<=350	201-350	548	683	no	no	no	no	no	no	yes	no	no
S0427L	421	30200	1	no	no	no	no	no	no	no	no	no	no	no	no	no	no	no	no	no	yes	no	no	no	no	no	no	no	no	no	1		not on ART	CIN2	never	yes	>350	350+	466	515	no	no	no	no	no	no	no	no	no
S0428K	469	6890	1	yes	no	yes	no	no	no	no	no	no	no	no	no	no	no	no	no	no	no	no	no	no	no	no	no	no	no	no	1		not on ART	<CIN1	never	yes	>350	350+	417	550	no	no	no	no	no	no	no	no	no
S0429J	335	6530	1	no	no	no	no	no	no	no	no	no	no	no	yes	no	no	no	no	no	no	no	yes	no	no	no	no	no	no	no	1		on ART after enrolment	CIN2	never	yes	<=350	201-350	297		no	no	no	no	no	no	no	no	no
S0430X	421	14200	1	no	no	yes	no	no	no	no	no	no	no	yes	no	no	yes	no	no	no	no	no	no	no	no	no	no	yes	no	no	1		not on ART	CIN1	never	yes	>350	350+	293	505	no	no	no	no	no	no	no	no	no
S0431W	426	155000	1	no	no	no	no	no	no	no	yes	no	no	no	no	no	no	no	no	yes	no	no	no	no	no	no	no	no	no	no	1		on ART after enrolment	CIN1	never	yes	>350	350+	-1	366	no	no	no	no	no	no	no	yes	no
S0432V	18	7160	1	no	no	no	no	no	no	no	no	no	no	yes	no	yes	yes	no	no	yes	no	no	yes	no	no	no	no	no	no	no	1		on ART before HARP	CIN2	never	yes	<=350	<200
S0433T	311	80	1	no	no	no	no	no	no	no	no	no	no	no	yes	no	no	no	no	no	no	no	no	no	no	no	no	yes	no	no	1		on ART before HARP		never	yes	<=350	201-350	394	451	no	no	no	no	no	no	no	no	no
S0434R	393	40	1	yes	no	yes	no	no	no	yes	no	no	no	no	no	yes	no	no	no	no	yes	no	yes	no	no	no	no	no	no	no	1		on ART before HARP		never	yes	>350	350+
S0435P	436	40	1	no	yes	yes	no	no	yes	no	no	no	no	no	no	yes	no	yes	no	no	no	no	yes	no	no	no	no	no	no	no	1		on ART before HARP	CIN2	never	yes	>350	350+	439	690	no	yes	no	no	no	yes	no	no	no
S0436N	546	181	1	no	no	no	no	no	no	no	no	no	no	yes	no	yes	yes	no	no	no	no	no	yes	no	no	yes	no	yes	no	no	1		on ART before HARP	<CIN1	never	no	>350	350+	419	481	no	yes	yes	no	yes	no	no	no	no
S0437M	339	35300	1	no	yes	no	no	no	no	no	no	no	no	no	yes	no	no	no	yes	no	no	no	no	no	no	yes	no	no	no	no	1		on ART after enrolment	<CIN1	never	no	<=350	201-350	-1	442
S0438L	366	69900	1	no	no	no	no	no	no	no	no	no	no	no	yes	no	no	no	no	no	no	no	no	no	no	yes	no	no	no	no	1		not on ART	<CIN1	never	yes	>350	350+
S0439K	640	56	1	no	no	no	no	no	no	yes	no	no	no	no	no	no	yes	no	no	no	no	no	no	no	no	no	no	no	no	no	1		on ART before HARP	CIN3	never	yes	>350	350+	705	822	no	no	no	no	no	no	no	no	no
S0440Y	99	655	1	yes	no	no	yes	yes	no	no	no	no	no	yes	no	no	no	no	no	no	no	no	yes	no	no	yes	no	no	yes	no	1		on ART before HARP	CIN1	never	yes	<=350	<200	196	416	no	no	no	no	yes	no	no	yes	no
S0441X	504	8190	1	no	no	no	no	yes	no	no	yes	no	no	yes	no	no	no	no	no	no	no	no	no	no	no	no	no	no	no	no	1		not on ART	CIN1	never	yes	>350	350+	391	494	no	no	no	no	no	no	no	no	no
S0442W	579	40	1	no	no	yes	no	no	no	no	no	no	no	no	no	no	yes	no	no	no	no	no	yes	no	no	no	no	no	no	no	1		on ART before HARP	CIN2	never	yes	>350	350+	586	670	no	no	no	no	no	no	yes	no	no
S0443V	331	311000	1	no	yes	yes	no	no	no	no	no	no	no	no	no	no	yes	no	no	yes	no	no	yes	no	no	no	no	no	no	no	1		on ART after enrolment	<CIN1	never	yes	<=350	201-350	524		no	no	yes	no	no	no	no	no	no
S0444T	81	267000	1	no	no	no	no	yes	no	yes	no	no	no	yes	no	no	no	yes	no	yes	no	no	no	yes	no	no	no	no	no	no	1		on ART before HARP	CIN3	never	yes	<=350	<200	150	244	no	no	yes	no	yes	no	no	no	no
S0445R	997	40	1	no	no	no	no	no	no	no	no	no	no	no	no	yes	yes	no	no	yes	no	yes	no	no	no	no	no	no	no	no	1		not on ART	<CIN1	never	yes	>350	350+	855		no	no	no	no	no	no	yes	no	no
S0446P	645	384	1	no	no	no	no	no	no	no	no	no	no	no	no	no	yes	no	no	yes	no	no	no	no	no	no	no	no	no	no	1		on ART before HARP		ever	yes	>350	350+
S0447N	416	40	1	no	no	yes	no	yes	no	no	no	no	no	no	no	no	no	no	no	yes	no	no	no	no	no	no	no	no	no	no	1		on ART before HARP	<CIN1	never	no	>350	350+	300	363	no	yes	no	no	no	no	no	no	no
S0448M	329	101000	1	yes	no	yes	no	no	no	no	no	no	no	no	no	no	yes	no	no	no	no	no	no	no	no	no	no	no	no	no	1		not on ART	<CIN1	never	yes	<=350	201-350	291	598	yes	no	no	no	no	yes	no	yes	no
S0449L	403	174	1	no	no	no	no	yes	no	yes	yes	no	no	yes	no	yes	no	no	no	no	yes	no	no	no	no	yes	no	yes	yes	no	1		on ART before HARP	CIN2	never	yes	>350	350+	398	429	no	no	no	no	no	yes	no	no	no
S0450A	1072	40	1	no	no	no	no	no	yes	no	no	no	no	no	no	yes	no	no	no	yes	no	no	no	no	no	no	no	no	no	no	1		not on ART	CIN1	never	yes	>350	350+	1524	1178	no	no	no	no	no	no	no	no	no
S0451Y	626	2640	1	no	no	no	no	yes	no	no	no	no	no	no	no	no	no	no	no	yes	no	no	yes	no	no	no	no	no	no	no	1		not on ART	CIN2	ever	yes	>350	350+		703	no	no	no	no	no	yes	no	no	no
S0452X	321	164	1	no	no	no	no	no	no	no	yes	no	no	no	no	no	no	yes	no	no	no	no	no	yes	no	no	no	yes	no	no	1		on ART before HARP	CIN1	never	yes	<=350	201-350	189	231	no	no	no	no	no	no	no	no	no
S0453W	256	40	1	no	no	yes	no	no	no	yes	no	no	no	yes	no	no	no	yes	no	yes	no	no	no	no	no	no	no	no	no	no	1		on ART before HARP	<CIN1	never	yes	<=350	201-350	174		no	no	no	no	no	no	no	no	no
S0454V	757	4240	1	no	no	no	no	no	no	yes	no	no	no	no	no	no	no	no	no	no	no	no	no	yes	no	yes	yes	no	no	no	1		not on ART		never	no	>350	350+	422	847	no	no	no	no	no	no	no	no	no
S0455T	279	16700	0	no	no	no	no	no	no	no	no	no	no	no	no	no	no	no	no	no	no	no	no	no	no	no	no	no	no	no	0		on ART before HARP	<CIN1	never	yes	<=350	201-350	430		no	yes	no	no	no	no	no	no	no
S0456R	466	95000	1	no	no	no	no	no	yes	no	no	no	no	no	no	yes	no	no	no	no	no	no	no	no	no	no	no	no	no	no	1		on ART after enrolment	CIN1	never	yes	>350	350+	346	427	yes	no	no	no	no	no	no	no	no
S0457P	496	80	1	no	no	no	no	no	no	yes	no	no	no	no	no	no	no	no	no	no	yes	no	no	no	no	no	no	no	no	no	1		on ART before HARP	<CIN1	never	yes	>350	350+	386	405	no	no	no	no	no	no	yes	no	no
S0458N	592	40	1	no	no	no	no	no	no	no	no	no	no	no	no	yes	no	no	no	no	no	no	no	yes	no	yes	no	no	no	no	1		on ART before HARP		never	yes	>350	350+	835	693	no	no	no	no	no	no	no	no	no
S0459M	691	284	1	no	no	no	no	no	no	no	no	no	no	no	yes	no	no	no	no	no	no	no	no	no	no	no	no	no	no	no	1		on ART before HARP		never	no	>350	350+	750	718	no	no	no	no	no	no	no	no	no
S0460B	592	1120	0	no	no	no	no	no	no	no	no	no	no	no	no	no	no	no	no	no	no	no	no	no	no	no	no	no	no	no	0		on ART before HARP	CIN1	never	yes	>350	350+	640	525	no	no	no	no	no	no	no	no	no
S0461A	1253	2580	1	no	yes	no	no	no	no	yes	yes	no	no	no	no	yes	yes	no	no	yes	no	no	yes	no	no	no	no	no	no	no	1		not on ART	<CIN1	ever	no	>350	350+
S0462Y	607	43800	1	no	no	no	no	no	no	yes	no	no	no	no	no	no	no	no	no	no	no	no	no	no	no	no	no	no	no	no	1		not on ART	CIN2	never	yes	>350	350+	471	414	no	no	no	no	no	no	no	no	no
S0463X	556	40	0	no	no	no	no	no	no	no	no	no	no	no	no	no	no	no	yes	no	no	no	no	no	no	yes	no	no	no	no	1		on ART before HARP	<CIN1	never	yes	>350	350+	437	623	no	no	yes	no	no	yes	no	no	no
S0464W	590	40	1	no	no	no	no	yes	no	no	no	no	no	no	no	no	no	no	no	no	no	no	yes	no	no	yes	no	no	no	no	1		on ART before HARP	<CIN1	never	yes	>350	350+	557	780	yes	no	no	no	no	no	no	no	no
S0465V	476	100000	1	no	no	no	no	yes	no	yes	no	no	no	no	no	no	no	no	no	no	yes	no	no	no	no	no	no	no	no	no	1		not on ART	CIN1	never	yes	>350	350+	338	339	no	no	no	no	no	no	yes	no	no
S0466T	482	44	1	no	no	no	no	no	no	no	no	no	no	no	yes	no	no	yes	no	no	no	no	yes	yes	no	no	no	no	yes	no	1		on ART before HARP	CIN1	never	yes	>350	350+		536	no	no	no	no	no	no	yes	no	no
S0467R	506	40	1	no	yes	yes	no	no	no	no	no	no	no	no	no	yes	yes	no	no	no	no	no	yes	no	no	no	no	no	no	no	1		on ART before HARP	<CIN1	never	yes	>350	350+	580	567	no	no	no	no	no	no	no	no	no
S0468P	315	1190	1	no	yes	no	no	yes	no	yes	no	no	no	no	no	no	no	no	no	no	yes	no	yes	no	no	no	no	no	no	no	1		on ART before HARP		ever	yes	<=350	201-350	383	461	no	yes	no	no	no	no	yes	no	no
S0469N	182	1970	1	no	yes	no	no	no	yes	yes	no	no	no	no	no	no	no	no	no	no	no	no	no	no	no	no	no	no	no	no	1		on ART before HARP	<CIN1	ever	yes	<=350	<200	233	294	no	no	no	no	no	no	no	no	no
S0470C	152	40	1	no	yes	no	no	no	yes	no	no	no	no	yes	no	no	no	no	no	no	no	no	no	no	no	no	no	no	no	no	1		on ART before HARP	CIN2	ever	yes	<=350	<200	171	293	no	no	no	no	no	no	no	no	no
S0471B	687	43700	1	no	no	no	no	no	no	yes	no	no	no	no	no	no	no	no	no	no	yes	no	no	no	no	no	no	no	no	no	1		not on ART	CIN2	ever	yes	>350	350+	436	532	no	no	no	no	no	no	no	no	no
S0472A	-1	40	1	no	no	no	no	no	no	no	no	no	no	no	no	no	yes	no	no	no	no	no	yes	yes	no	yes	no	no	no	no	1		on ART before HARP	<CIN1	never	yes			296	237	no	no	no	no	no	no	no	no	no
S0473Y	382	109	1	no	yes	yes	no	no	no	yes	no	no	no	no	no	no	yes	no	no	yes	no	no	no	no	no	no	no	no	no	no	1		on ART before HARP	<CIN1	ever	yes	>350	350+	410	552	no	no	no	no	no	no	no	no	no
S0474X	1072	2100	1	no	no	yes	no	no	no	no	no	no	no	no	no	no	no	no	no	no	no	no	no	no	no	no	no	no	no	no	1		not on ART	<CIN1	never	yes	>350	350+	1097
S0475W	417	194	1	no	no	no	no	yes	no	no	no	no	no	no	no	no	no	no	no	no	no	no	no	no	no	no	no	no	no	no	1		not on ART	CIN1	never	yes	>350	350+	537		no	no	no	no	yes	no	no	no	no
S0476V	647	747000	1	no	yes	no	no	no	no	yes	no	yes	no	no	yes	yes	no	no	no	no	no	no	no	no	no	no	no	no	yes	no	1		not on ART	CIN1	never	yes	>350	350+
S0477T	424	3200	1	no	no	yes	no	yes	no	no	no	no	no	no	no	no	no	no	no	yes	no	no	no	no	no	no	no	no	no	no	1		not on ART	<CIN1	never	no	>350	350+	523	376	no	no	no	no	yes	no	no	no	no
S0478R	414	40	1	no	no	no	no	no	no	no	no	no	no	no	no	no	yes	no	no	no	no	no	no	no	no	no	no	no	no	no	1		on ART before HARP	<CIN1	never	yes	>350	350+	378		no	no	no	no	no	no	no	no	no
S0479P	384	40	1	no	yes	no	no	no	no	no	no	no	no	no	no	no	no	no	no	yes	no	no	no	no	no	no	no	no	no	no	1		on ART before HARP	<CIN1	never	no	>350	350+	265	411
S0480D	394	98	1	no	yes	yes	no	no	no	yes	no	no	no	no	no	no	yes	no	no	no	no	no	yes	no	no	no	no	no	no	no	1		on ART before HARP	<CIN1	never	yes	>350	350+	662	932	no	yes	no	no	no	no	no	yes	no
S0481C	865	1830	1	no	yes	no	no	no	no	no	no	no	no	no	yes	no	no	no	no	yes	no	no	no	no	no	no	no	no	no	no	1		not on ART	CIN1	never	yes	>350	350+	792	638	no	no	no	no	no	no	no	no	no
S0482B	640	40	1	no	no	no	no	no	yes	no	no	no	no	no	yes	no	no	no	no	no	no	no	no	no	no	no	no	no	no	no	1		on ART before HARP	CIN2	never	yes	>350	350+	717	877	no	no	no	no	no	no	no	no	no
S0483A	472	76	1	no	no	yes	no	no	no	no	no	no	no	no	no	no	no	no	no	no	no	no	no	no	no	no	no	no	no	no	1		on ART before HARP	CIN1	ever	yes	>350	350+	526	628	no	no	yes	no	no	no	no	no	no
S0484Y	718	10400	1	no	no	no	no	no	no	yes	no	no	no	no	no	yes	yes	no	no	no	no	no	no	no	yes	yes	no	no	no	no	1		not on ART	CIN2	never	yes	>350	350+	492	596	no	no	no	no	no	no	yes	no	no
S0485X	341	1680	1	no	no	no	no	no	no	no	no	no	no	yes	no	yes	no	no	no	no	no	no	yes	no	no	yes	no	no	no	no	1		on ART before HARP	<CIN1	never	yes	<=350	201-350	241	283	no	no	no	no	no	no	no	no	no
S0486W	749	40	1	no	no	no	no	no	no	no	no	no	no	yes	no	no	yes	no	no	no	no	no	no	no	no	yes	no	no	no	no	1		on ART before HARP	<CIN1	never	yes	>350	350+	641	663	no	no	no	no	no	no	no	no	no
S0487V	344	238000	1	no	no	yes	no	no	no	no	no	no	no	no	no	no	no	no	no	no	yes	no	no	no	no	no	no	no	no	no	1		on ART after enrolment	CIN2	never	yes	<=350	201-350	339	301	no	no	yes	no	no	no	no	no	no
S0488T	567	400	0	no	no	no	no	no	no	no	no	no	no	no	no	no	no	no	no	no	no	no	no	no	no	no	no	no	no	no	0		on ART before HARP	<CIN1	never	yes	>350	350+		608	no	no	no	no	no	no	no	no	no
S0489R	335	40	1	no	no	yes	no	no	no	no	no	no	no	no	no	no	no	no	yes	no	no	no	no	no	no	yes	no	no	no	no	1		on ART before HARP	<CIN1	never	yes	<=350	201-350	343	438	no	no	yes	no	no	no	no	no	no
S0490E	436	40	1	no	yes	no	no	no	no	no	no	no	no	no	no	no	yes	no	no	yes	no	no	yes	yes	no	no	no	no	no	no	1		on ART before HARP	CIN2	ever	yes	>350	350+	417	327	no	no	no	no	no	no	no	yes	no
S0491D	455	248	1	no	no	no	no	no	no	no	no	no	no	no	no	no	no	no	no	yes	no	no	no	no	no	no	no	no	no	no	1		on ART before HARP	<CIN1	never	yes	>350	350+	535	708	no	no	no	no	no	no	no	no	no
S0492C	731	19300	1	no	no	no	no	no	no	no	no	no	no	no	no	no	yes	no	no	no	no	no	no	no	yes	no	yes	no	no	no	1		not on ART		never	yes	>350	350+	-1
S0493B	476	65	1	no	no	no	no	no	no	no	yes	no	no	no	no	no	yes	no	no	no	no	no	no	no	no	yes	no	no	no	no	1		on ART before HARP	<CIN1	ever	yes	>350	350+	323	180	no	no	no	no	no	no	no	no	no
S0494A	491	79	1	no	no	no	no	yes	no	no	no	no	no	no	no	no	no	no	no	no	no	no	no	no	no	no	no	no	no	no	1		on ART before HARP		ever	yes	>350	350+	458	474	no	no	no	no	no	no	no	no	no
S0495Y	347	273000	1	no	yes	no	no	no	no	no	no	no	no	no	no	no	no	no	no	no	no	no	no	no	no	no	no	no	no	no	1		not on ART	CIN2	never	yes	<=350	201-350	176	205	no	yes	no	no	no	no	no	no	no
S0496X	644	40	1	no	yes	no	no	no	no	no	no	no	no	no	no	no	no	no	no	no	no	no	no	no	no	no	no	no	no	no	1		on ART before HARP	CIN3	never	yes	>350	350+	372
S0497W	343	23200	1	yes	yes	no	no	no	no	no	no	no	no	no	no	no	yes	no	no	no	no	no	no	no	no	no	no	no	no	no	1		not on ART	CIN1	never	yes	<=350	201-350	274	334	no	no	no	no	no	no	no	no	no
S0498V	827	40	1	no	no	no	no	no	no	no	no	no	no	yes	no	yes	no	no	no	no	no	no	no	no	no	no	no	no	no	no	1		on ART before HARP	CIN3	never	yes	>350	350+	-1	803	yes	yes	no	no	no	no	no	no	no
S0499T	327	16700	1	yes	yes	yes	no	no	no	yes	no	no	no	no	no	yes	yes	no	no	no	no	no	no	no	no	no	no	no	no	no	1		not on ART	<CIN1	never	yes	<=350	201-350	239	340	no	no	no	no	no	no	no	no	no
S0500R	609	337	1	no	no	no	no	no	no	no	no	no	no	no	no	no	yes	no	no	no	no	no	no	no	no	yes	no	no	no	no	1		on ART before HARP	<CIN1	never	no	>350	350+	365	401	no	no	no	no	no	no	no	no	no
S0501P	678	626	1	no	yes	yes	no	no	no	no	no	no	no	no	no	no	yes	no	no	no	no	no	no	no	no	no	no	no	no	no	1		on ART before HARP	<CIN1	never	yes	>350	350+	421		no	no	yes	no	no	no	no	no	no
S0502N	418	1930	1	no	no	yes	no	no	no	no	no	no	no	no	yes	no	no	no	no	no	no	no	no	yes	no	no	no	no	no	no	1		on ART before HARP	CIN1	never	yes	>350	350+
S0503M	175	558	0	no	no	no	no	no	no	no	no	no	no	no	no	no	no	yes	no	no	no	no	no	no	no	no	no	yes	no	no	1		on ART before HARP		never	yes	<=350	<200	-1	323	no	yes	no	no	no	yes	no	no	no
S0504L	395	40	1	no	no	no	no	no	no	no	no	no	no	no	no	yes	no	no	no	no	no	no	no	no	no	no	no	no	no	no	1		on ART before HARP	<CIN1	never	yes	>350	350+	541	571	no	no	no	no	yes	no	no	yes	no
S0505K	467	40	1	no	no	no	no	yes	no	no	no	no	no	no	no	no	no	no	no	no	no	no	no	no	no	no	no	no	no	no	1		on ART before HARP	CIN3	never	yes	>350	350+	565	485	no	no	no	no	no	no	no	no	no
S0506J	502	2770	1	yes	yes	yes	no	yes	no	yes	no	no	no	no	no	yes	no	no	no	no	no	no	no	no	no	no	no	no	no	no	1		not on ART	CIN1	never	yes	>350	350+	417	402	no	yes	no	no	no	no	no	no	no
S0507H	109	30200	1	no	no	no	no	yes	no	yes	no	no	no	yes	no	no	no	yes	no	yes	no	no	yes	no	yes	no	no	no	no	no	1		on ART before HARP	CIN3	never	no	<=350	<200	-1	93	no	yes	no	no	no	no	no	no	no
S0508G	314	40	1	no	yes	no	no	no	no	no	no	no	no	no	no	no	yes	no	no	no	no	no	no	no	no	no	no	no	no	no	1		on ART before HARP	<CIN1	never	no	<=350	201-350	197	340	no	yes	no	no	no	no	no	no	no
S0509F	373	40	1	no	no	no	no	no	no	no	no	no	no	no	no	yes	no	yes	no	no	no	no	no	no	no	no	no	no	no	no	1		on ART before HARP	<CIN1	never	yes	>350	350+	328	416	no	no	no	no	no	no	no	no	no
S0510T	327	19300	1	no	no	no	no	no	yes	no	no	no	no	no	no	no	no	no	no	no	no	no	no	no	no	no	no	no	no	no	1		on ART before HARP	CIN2	never	yes	<=350	201-350	242	238	no	no	no	no	no	yes	no	no	no
S0511R	436	40	1	no	yes	no	no	yes	no	no	no	no	no	yes	no	no	no	no	no	yes	no	no	no	no	no	no	no	no	no	no	1		on ART before HARP	<CIN1	never	yes	>350	350+	292
S0512P	387	111000	1	no	no	no	no	yes	no	no	no	no	no	no	no	no	no	no	no	no	yes	no	no	no	no	no	no	no	no	no	1		not on ART	<CIN1	never	yes	>350	350+		306	no	no	no	no	no	no	no	no	no
S0513N	325	168	1	no	yes	no	no	yes	no	no	no	no	no	no	no	yes	no	no	no	yes	no	no	no	no	no	no	no	no	no	no	1		on ART before HARP		never	yes	<=350	201-350	413	366	no	no	no	no	no	no	no	no	no
S0514M	363	40	1	no	yes	no	no	yes	no	yes	no	no	no	yes	no	no	no	no	no	yes	no	no	no	no	no	no	no	no	no	no	1		on ART before HARP	<CIN1	never	yes	>350	350+	332	295	no	no	yes	no	no	no	no	no	no
S0515L	496	43	1	no	no	no	no	no	no	no	no	no	no	no	no	no	yes	no	no	yes	no	no	no	no	no	no	no	no	no	no	1		on ART before HARP	CIN1	never	no	>350	350+	240	316	no	no	no	no	no	no	no	no	no
S0516K	433	51	1	yes	no	no	no	yes	no	no	no	yes	no	yes	no	yes	no	no	no	no	no	no	no	no	no	no	no	no	no	no	1		on ART before HARP	CIN1	never	no	>350	350+	517	595	yes	no	no	no	no	no	no	no	no
S0517J	842	40	1	no	yes	yes	no	no	no	no	no	no	no	no	no	no	no	no	no	no	no	no	no	no	no	no	no	no	no	no	1		on ART before HARP	CIN1	never	yes	>350	350+	542	929	no	no	no	no	no	no	no	no	no
S0518H	461	3490	0	no	no	no	no	no	no	no	no	no	no	no	no	no	no	no	no	no	no	no	no	no	no	no	no	no	no	no	0		not on ART	<CIN1	never	yes	>350	350+	-1	370	no	no	no	no	no	no	no	no	no
S0519G	322	40	0	no	no	no	no	no	no	no	no	no	no	no	no	no	no	no	no	no	no	no	no	no	no	no	no	yes	no	no	1		on ART before HARP	<CIN1	never	yes	<=350	201-350	289	322	no	yes	no	no	no	no	no	no	no
S0520V	163	40	1	no	no	yes	no	no	yes	no	no	no	no	no	no	yes	no	no	no	no	no	no	yes	no	yes	no	no	no	no	no	1		on ART before HARP	<CIN1	never	yes	<=350	<200
S0521T	301	69800	1	no	no	no	no	no	no	yes	no	no	no	yes	no	no	yes	no	no	no	no	no	no	no	no	no	no	no	no	no	1		on ART after enrolment	CIN1	never	yes	<=350	201-350	468	309	no	no	yes	no	no	no	yes	no	no
S0522R	427	118	1	no	no	no	no	no	no	no	no	no	no	no	no	no	yes	no	no	no	no	no	no	yes	yes	no	no	no	no	no	1		on ART before HARP	CIN1	never	yes	>350	350+
S0523P	466	155	1	no	no	no	no	no	no	yes	no	no	no	no	no	no	no	no	no	no	no	no	no	no	no	no	no	no	no	no	1		on ART before HARP	<CIN1	never	yes	>350	350+	728	997	no	no	no	no	no	no	yes	no	no
S0524N	576	86200	1	no	no	no	no	no	no	no	no	no	no	no	yes	no	no	no	no	no	no	no	no	no	no	no	no	no	no	no	1		not on ART	<CIN1	never	yes	>350	350+	370	332	no	no	no	no	no	no	no	no	no
S0525M	544	17100	0	no	no	no	no	no	no	no	no	no	no	no	no	no	no	no	no	no	no	no	no	no	no	no	no	no	no	no	0		not on ART		never	yes	>350	350+	604	383	no	no	no	no	no	no	no	no	no
S0526L	191	2040	0	no	no	no	no	no	no	no	no	no	no	yes	no	no	no	no	no	no	no	no	no	no	no	no	no	no	no	no	1		on ART before HARP	<CIN1	never	yes	<=350	<200	189		no	yes	no	no	no	no	no	no	no
S0527K	466	40	0	no	no	no	no	no	no	no	no	no	no	no	no	no	no	no	no	no	no	no	no	no	no	no	no	no	no	no	0		on ART before HARP	<CIN1	never	yes	>350	350+	431	466	no	no	no	no	no	no	no	yes	no
S0528J	611	40	1	no	no	no	no	no	no	yes	no	no	no	no	no	no	no	no	no	no	no	no	no	no	no	no	no	no	no	no	1		on ART before HARP	CIN1	never	yes	>350	350+	415	585	yes	no	no	no	no	no	no	no	no
S0529H	520	153	0	no	no	no	no	no	no	no	no	no	no	no	no	no	no	no	no	no	no	no	yes	no	no	no	no	no	no	no	1		on ART before HARP		never	yes	>350	350+	573	724	no	no	no	no	no	no	no	no	no
S0530W	335	112000	1	no	no	no	no	yes	no	no	no	no	no	no	no	no	no	no	no	no	no	no	no	no	no	no	no	no	no	no	1		on ART before HARP	<CIN1	never	no	<=350	201-350	628	443	no	no	no	no	no	no	no	no	no
S0531V	760	155	1	no	no	no	no	no	no	yes	no	no	no	no	no	no	yes	no	no	no	no	no	no	no	no	no	no	no	no	no	1		on ART before HARP	CIN1	ever	yes	>350	350+	569	620	yes	no	no	no	no	no	no	no	no
S0532T	996	38300	1	no	no	no	no	no	no	yes	no	no	no	no	no	no	yes	yes	no	no	no	no	yes	no	no	no	no	no	no	no	1		not on ART	CIN2	never	yes	>350	350+	717	821	no	no	no	no	no	no	yes	no	no
S0533R	245	176000	1	no	no	yes	no	no	no	no	no	yes	no	no	no	yes	no	no	no	no	no	no	no	no	no	yes	no	no	no	no	1		on ART after enrolment	CIN2	ever	yes	<=350	201-350	328	331	no	no	yes	no	no	no	no	no	no
S0534P	325	40	1	no	no	yes	no	yes	no	no	no	no	no	no	no	no	no	no	no	no	yes	no	no	no	no	no	no	no	no	no	1		on ART before HARP	CIN1	never	yes	<=350	201-350	401	626	no	no	no	no	no	no	no	no	no
S0535N	477	44	1	no	no	no	no	yes	no	yes	yes	no	no	yes	no	no	no	no	no	no	no	no	no	no	no	no	no	no	no	yes	1		not on ART	<CIN1	never	yes	>350	350+	681	516	no	no	no	no	no	no	no	no	no
S0536M	290	141	1	no	no	no	no	no	no	yes	no	no	no	no	no	yes	yes	no	no	no	no	no	no	no	no	no	no	no	no	no	1		on ART before HARP	CIN1	never	yes	<=350	201-350	375		no	no	no	no	yes	no	no	no	no
S0537L	728	40	1	no	no	no	no	no	no	no	no	no	no	no	no	no	yes	no	no	no	no	no	yes	no	no	no	no	no	no	no	1		on ART before HARP	<CIN1	ever	yes	>350	350+	1110	1219	no	no	no	no	no	no	no	no	no
S0538K	285	40	1	no	no	no	no	no	no	yes	no	no	no	no	no	no	no	yes	no	no	no	no	no	yes	no	no	no	no	no	no	1		on ART before HARP		ever	yes	<=350	201-350	375	482	yes	yes	no	no	no	no	no	no	no
S0539J	264	111	0	no	no	no	no	no	no	no	no	no	no	no	no	no	no	no	no	no	no	no	yes	no	no	no	no	no	no	no	1		on ART before HARP	<CIN1	never	yes	<=350	201-350	287	375	yes	no	no	no	no	no	no	no	no
S0540X	362	141	0	no	no	no	no	no	no	no	no	no	no	no	no	no	no	no	no	no	no	no	no	no	no	no	no	no	no	yes	1		on ART before HARP	CIN2	never	yes	>350	350+	487	364	no	no	no	no	no	yes	no	no	no
S0541W	615	785	1	no	no	no	no	no	no	yes	no	no	no	no	yes	no	yes	no	no	no	no	no	yes	no	no	no	no	no	no	no	1		on ART before HARP	<CIN1	never	no	>350	350+	410
S0542V	566	1770	1	no	no	no	no	no	yes	yes	no	no	no	no	no	no	no	yes	no	yes	no	no	no	no	no	no	no	no	no	yes	1		not on ART	CIN1	never	yes	>350	350+	505	661	no	no	no	no	no	no	no	no	no
S0543T	379	40	1	no	yes	no	no	no	no	no	no	no	no	no	no	no	yes	no	no	no	no	no	no	no	no	yes	no	no	no	no	1		on ART before HARP	<CIN1	never	yes	>350	350+	404	337	no	yes	no	no	no	no	no	no	no
S0544R	366	22900	1	no	yes	no	no	no	no	no	yes	no	no	no	no	no	no	no	no	no	no	no	no	no	no	no	no	no	no	no	1		not on ART		never	yes	>350	350+
S0545P	559	40	1	no	yes	no	no	no	no	no	no	no	no	no	no	no	no	no	no	no	no	no	no	no	no	no	no	no	no	yes	1		on ART before HARP	<CIN1	never	yes	>350	350+	335	427	no	no	no	no	no	no	no	no	no
S0546N	323	145000	1	no	yes	yes	no	yes	no	no	no	no	no	no	no	no	no	no	no	no	no	no	no	no	no	no	no	no	no	yes	1		not on ART	CIN2	never	no	<=350	201-350	234
S0547M	411	503	1	no	no	yes	no	no	no	no	no	no	no	no	no	yes	no	no	no	no	yes	no	no	no	no	no	no	yes	yes	no	1		on ART before HARP	CIN2	never	yes	>350	350+	546	763	yes	no	no	no	no	no	no	yes	no
S0548L	353	21200	1	no	no	no	no	no	no	yes	no	no	no	no	no	no	no	no	no	no	no	no	no	no	no	no	no	no	no	no	1		not on ART	CIN1	never	yes	>350	350+	550	187	no	no	no	no	no	no	yes	no	no
S0549K	409	40																															on ART before HARP	CIN1	ever	yes	>350	350+	427	457	no	no	no	no	no	no	no	no	no
S0550Y	605	40	1	no	yes	no	no	yes	no	no	no	no	no	no	no	yes	no	no	no	no	no	no	yes	no	yes	no	no	no	no	yes	1		on ART before HARP	<CIN1	never	yes	>350	350+	543	478	no	no	no	no	no	no	no	no	no
S0551X	150	40	1	no	yes	no	no	no	no	no	no	no	no	no	no	no	no	no	no	no	yes	no	yes	no	no	yes	no	no	no	yes	1		on ART before HARP	CIN2	never	yes	<=350	<200	111	348	no	no	yes	no	no	no	no	no	no
S0552W	194	40	1	no	yes	yes	no	no	no	no	no	no	no	no	no	yes	no	yes	no	no	no	no	no	no	no	no	no	no	no	no	1		on ART before HARP	CIN1	never	yes	<=350	<200	364	361	no	no	no	no	no	no	yes	no	no
S0553V	475	40	1	no	no	no	no	no	no	no	no	no	no	no	no	no	no	no	no	yes	no	no	no	no	no	no	no	no	no	no	1		on ART before HARP	<CIN1	never	yes	>350	350+	463	628	no	no	no	no	no	no	no	no	no
S0554T	644	1870	1	no	yes	yes	yes	no	no	no	no	no	no	no	no	yes	no	no	no	yes	no	yes	no	yes	no	no	yes	no	yes	yes	1		not on ART	CIN1	ever	no	>350	350+	686
S0555R	434	19400	1	no	no	no	no	yes	no	no	no	no	no	no	no	yes	no	no	no	no	no	no	yes	no	yes	no	no	no	no	yes	1		not on ART	<CIN1	never	yes	>350	350+	339	299	no	yes	no	no	no	no	no	no	no
S0556P	518	273	1	no	no	no	no	yes	no	yes	no	no	no	no	no	no	no	no	no	yes	no	no	yes	no	yes	no	no	no	no	yes	1		not on ART	CIN3	never	yes	>350	350+	480	698	no	no	no	no	no	no	no	no	no
S0557N	287	135000	1	no	no	no	no	no	no	no	no	no	no	no	no	no	yes	no	no	no	no	no	no	no	no	no	no	no	yes	no	1		on ART after enrolment	CIN2	never	yes	<=350	201-350	326	290	no	no	yes	no	no	no	no	no	no
S0558M	207	79	1	no	yes	no	no	no	no	yes	no	no	no	no	no	no	no	yes	no	no	no	no	no	no	no	no	no	no	no	no	1		on ART before HARP	CIN2	never	yes	<=350	201-350
S0559L	335	40	1	yes	no	no	no	no	no	yes	yes	no	no	no	no	no	no	yes	no	no	yes	no	no	no	no	no	no	yes	no	no	1		on ART before HARP	<CIN1	ever	yes	<=350	201-350	490	569	yes	no	yes	no	no	no	yes	no	no
S0560A	333	222	1	no	yes	no	no	yes	no	no	no	no	no	no	no	no	no	no	no	no	no	no	no	no	no	no	no	no	no	no	1		on ART before HARP	CIN1	never	yes	<=350	201-350	417	628	no	no	no	no	no	no	no	no	no
S0561Y	430	6870	1	no	yes	no	no	no	no	no	no	no	no	no	no	no	no	no	no	no	no	yes	no	yes	yes	no	no	no	no	no	1		not on ART	CIN1	never	yes	>350	350+	365		no	no	no	no	no	no	no	no	no
S0562X	240	40	1	no	no	no	no	no	no	no	yes	no	no	no	no	no	no	no	no	no	no	no	yes	no	yes	no	no	no	no	no	1		on ART before HARP	<CIN1	never	yes	<=350	201-350	390	604	no	no	no	no	no	no	no	no	no
S0563W	437	21800	1	no	yes	yes	no	no	no	yes	no	no	no	no	no	yes	no	yes	no	no	no	no	yes	no	no	no	no	no	no	no	1		not on ART	<CIN1	ever	yes	>350	350+	350	317	no	no	no	no	no	no	no	no	no
S0564V	314	44300	0	no	no	no	no	no	no	no	no	no	no	no	no	no	no	no	no	no	no	no	no	no	no	yes	no	no	no	no	1		not on ART	<CIN1	never	no	<=350	201-350	304	364	no	yes	no	no	no	no	no	no	no
S0565T	623	105	1	no	no	no	no	no	no	no	no	no	no	no	no	no	yes	no	no	no	no	no	no	no	no	no	no	no	no	no	1		on ART before HARP	CIN1	never	yes	>350	350+	473	529	no	no	no	no	no	no	no	no	no
S0566R	135	1910000	1	no	yes	no	no	no	no	no	no	no	no	no	no	no	yes	no	no	no	no	no	no	yes	no	no	no	yes	no	no	1		on ART before HARP	CIN2	never	yes	<=350	<200	319	340	no	yes	no	no	no	no	no	no	no
S0567P	644	40	1	no	yes	no	no	no	no	yes	no	no	no	no	no	no	no	no	no	no	no	no	no	no	no	no	no	no	yes	no	1		on ART before HARP		never	yes	>350	350+	450	492	no	yes	no	no	no	no	no	yes	no
S0568N	339	37600	1	yes	no	no	no	no	yes	no	no	no	no	no	yes	no	no	no	no	no	no	no	no	yes	no	yes	no	no	no	no	1		not on ART	<CIN1	never	yes	<=350	201-350	435	418	no	no	no	no	no	no	no	yes	no
S0569M	256	55400	1	no	no	no	no	no	no	no	no	no	no	no	yes	no	yes	no	no	yes	no	no	no	no	no	no	no	no	no	no	1		on ART after enrolment	CIN1	never	yes	<=350	201-350	225	499	no	no	no	no	no	no	no	no	no
S0570B	265	15600	0	no	no	no	no	no	no	no	no	no	no	no	no	no	no	no	no	no	no	no	no	no	no	no	no	no	yes	yes	1		on ART after enrolment	<CIN1	never	yes	<=350	201-350	376	601	no	no	no	no	no	no	no	no	no
S0571A	-1	60500	1	no	no	yes	no	no	no	no	no	no	no	no	no	no	no	no	no	no	no	no	no	no	yes	no	no	no	no	no	1		not on ART		ever	yes			272	338	no	no	no	no	no	no	no	no	no
S0572Y	299	5670	0	no	no	no	no	no	no	no	no	no	no	no	no	no	no	no	no	no	no	no	no	no	no	no	no	no	no	no	0		not on ART	CIN3	never	yes	<=350	201-350	227	246	no	no	yes	no	no	no	no	no	no
S0573X	323	40100	0	no	no	no	no	no	no	no	no	no	yes	yes	no	no	no	no	no	no	no	no	no	no	no	no	no	no	yes	no	1		on ART after enrolment	CIN1	never	yes	<=350	201-350	710	771	no	no	no	no	no	no	no	no	no
S0574W	664	50400	1	no	no	yes	no	yes	no	yes	no	no	no	no	yes	no	no	no	no	yes	no	no	yes	no	yes	yes	no	no	no	no	1		not on ART	<CIN1	never	yes	>350	350+	562	604	no	no	no	no	no	no	no	yes	no
S0575V	1766	3030	1	no	no	no	no	no	no	no	no	no	no	no	no	no	no	no	no	no	yes	no	yes	no	no	no	no	no	no	no	1		not on ART	CIN1	ever	yes	>350	350+	1396	1603	no	yes	no	no	no	no	no	no	no
S0576T	371	137000	1	no	yes	no	no	no	no	no	no	no	no	no	yes	yes	no	no	no	no	no	no	yes	no	no	yes	no	no	no	no	1		not on ART	CIN1	never	no	>350	350+	284	392	no	no	no	no	yes	no	no	no	no
S0577R	354	2750	1	no	no	no	no	no	no	no	no	no	no	no	no	no	no	no	no	no	yes	no	no	no	no	no	no	no	no	no	1		not on ART	<CIN1	never	yes	>350	350+	387	358	no	no	no	no	no	no	no	no	no
S0578P	279	45500	1	no	yes	yes	no	no	yes	no	no	no	no	yes	no	yes	no	no	no	yes	no	no	yes	no	yes	yes	no	no	no	no	1		on ART after enrolment	CIN1	never	yes	<=350	201-350	355
S0579N	351	29900	1	yes	yes	yes	no	no	no	no	no	yes	no	no	no	yes	no	no	no	yes	no	no	yes	no	no	yes	no	no	no	yes	1		not on ART	<CIN1	never	yes	>350	350+	351	419	no	no	no	no	no	no	no	no	yes
S0580C	468	1810	1	no	yes	yes	no	no	no	no	no	no	no	no	no	yes	yes	no	no	no	no	no	no	no	no	no	no	no	no	no	1		not on ART	<CIN1	ever	no	>350	350+	378	451	no	no	no	no	no	no	no	no	no
S0581B	514	39900	1	no	yes	no	no	no	no	no	no	no	no	no	no	no	yes	no	no	no	no	no	no	no	no	no	no	no	no	no	1		not on ART	CIN3	never	yes	>350	350+	368	503	no	no	no	no	no	no	no	no	no
S0582A	310	40	1	no	no	no	no	no	no	no	no	no	no	no	no	no	no	no	no	no	no	yes	no	no	yes	no	no	no	no	no	1		not on ART	<CIN1	never	yes	<=350	201-350	334	445	no	no	no	no	yes	no	no	no	no
S0583Y	440	71600	1	no	no	yes	no	no	no	no	no	no	no	no	yes	no	no	yes	no	no	no	no	no	no	no	no	no	no	no	no	1		on ART after enrolment	CIN2	never	yes	>350	350+	320	392	no	no	yes	no	no	no	no	no	no
S0584X	630	49100	1	no	no	no	no	no	no	yes	yes	no	no	no	no	no	no	no	no	no	no	no	no	no	no	no	no	no	no	no	1		not on ART	CIN1	never	yes	>350	350+	668	536	no	no	yes	no	no	no	yes	no	no
S0585W	-1	159000	1	no	yes	no	no	no	no	no	no	no	no	no	no	no	no	no	no	no	no	no	no	no	no	no	no	no	no	no	1		not on ART	CIN3	never	yes			-1	360	no	no	no	no	no	no	no	no	no
S0586V	830	812	1	no	yes	no	no	no	no	yes	no	no	no	no	no	yes	no	yes	no	no	no	no	no	no	no	no	no	no	no	no	1		not on ART	<CIN1	never	yes	>350	350+	1130	1181	no	no	no	no	no	no	yes	no	no
S0587T	368	110000	1	no	yes	no	no	no	no	no	no	no	no	no	no	no	yes	no	no	no	no	no	no	no	no	no	no	yes	no	no	1		not on ART	<CIN1	never	yes	>350	350+	383	309	no	no	no	no	no	no	no	no	no
S0588R	381	40	1	no	yes	yes	no	no	no	no	no	no	no	no	no	no	yes	no	no	no	no	no	no	no	no	no	no	yes	no	no	1		not on ART	<CIN1	never	yes	>350	350+	474	501	no	no	no	no	no	no	no	no	no
S0589P	192	135000	1	no	no	no	yes	no	no	no	yes	no	no	no	no	no	no	yes	no	no	yes	no	no	yes	no	no	no	no	no	no	1		on ART after enrolment	CIN1	never	yes	<=350	<200	396	494	no	no	no	no	no	no	no	no	no
S0590D	344	16700	1	no	no	no	no	no	no	yes	no	no	no	no	no	yes	no	no	no	no	no	no	no	no	no	no	no	no	no	no	1		not on ART	CIN2	never	yes	<=350	201-350	432	456	no	no	no	no	no	no	yes	no	no
S0591C	308	130000	1	no	yes	no	no	no	no	yes	no	no	no	no	yes	no	no	no	no	no	yes	no	no	no	no	yes	no	no	no	no	1		not on ART	CIN3	never	yes	<=350	201-350	471	390	no	yes	no	no	no	no	no	no	no
S0592B	835	3730	1	no	no	no	no	no	no	no	no	no	no	yes	yes	no	no	no	no	no	no	no	no	no	no	no	no	no	no	no	1		not on ART	<CIN1	never	yes	>350	350+	759	593	no	yes	no	no	no	no	yes	no	no
S0593A	142	101000	1	no	no	no	no	no	no	no	no	no	no	yes	no	no	yes	no	no	no	no	no	no	no	no	no	no	no	no	no	1		on ART after enrolment	CIN1	never	yes	<=350	<200	293	337	no	no	no	no	no	no	no	no	no
S0594Y	358	37600	1	no	no	no	no	yes	no	no	no	no	no	no	no	no	no	no	no	no	no	no	no	no	no	no	no	no	no	no	1		not on ART	CIN2	never	yes	>350	350+			no	no	no	no	yes	no	yes	no	no
S0595X	335	186000	1	no	yes	no	no	no	no	no	yes	no	no	no	no	no	yes	no	no	no	no	no	no	no	no	no	no	yes	no	no	1		not on ART	CIN1	never	no	<=350	201-350	198	226	no	yes	no	no	no	no	no	no	no
S0596W	720	100	1	no	yes	yes	no	no	no	no	no	no	no	no	no	no	no	no	no	no	no	no	no	no	no	no	no	no	no	no	1		not on ART	CIN1	never	yes	>350	350+	643	511	no	no	no	no	no	no	no	no	no
S0597V	428	4420	1	no	no	no	no	yes	no	no	no	no	no	no	no	no	no	no	no	no	no	no	no	no	no	no	no	no	no	no	1		not on ART	<CIN1	never	yes	>350	350+	528	392	no	no	no	no	yes	no	no	no	no
S0598T	150	6600	0	no	no	no	no	no	no	no	no	no	no	no	no	no	no	no	no	no	no	no	no	no	no	no	no	no	no	no	0		on ART after enrolment	CIN2	never	yes	<=350	<200	370	470	no	no	no	no	no	no	no	no	no
S0599R	260	6430	1	no	no	no	no	no	no	no	no	no	no	no	yes	no	no	no	yes	no	no	no	no	no	no	no	no	no	no	no	1		not on ART	<CIN1	never	no	<=350	201-350		266	no	yes	no	no	no	no	yes	no	no
S0600P	448	58900	0	no	no	no	no	no	no	no	no	no	no	no	no	no	no	no	no	no	no	no	no	no	no	no	no	no	no	no	0		not on ART	CIN1	never	yes	>350	350+	355	386	no	no	no	no	no	no	no	no	no
S0601N	402	38525	1	no	yes	no	no	no	no	no	no	no	no	no	no	no	no	no	no	no	no	no	no	no	no	no	no	no	no	no	1		not on ART	CIN2	never	yes	>350	350+	307	373	no	no	no	no	yes	no	no	no	no
S0602M	808	5541	1	no	no	no	no	no	no	yes	no	no	no	no	no	no	no	no	no	no	no	no	no	no	no	no	no	no	no	no	1		on ART after enrolment	CIN1	never	yes	>350	350+	496	921	yes	no	no	no	no	no	no	no	no
S0603L	614	182	0	no	no	no	no	no	no	no	no	no	no	no	no	no	no	no	no	no	no	no	no	no	no	no	no	no	no	no	0		not on ART	CIN1	never	yes	>350	350+	522		no	no	no	no	no	no	no	no	no
S0604K	290	348922	1	no	no	no	no	no	no	no	no	no	no	no	yes	yes	yes	no	no	no	no	yes	no	no	no	no	no	no	no	no	1		on ART after enrolment	<CIN1	never	yes	<=350	201-350	242	159	no	no	no	no	no	no	no	no	no
S0605J	742	11437	1	no	no	no	no	no	no	no	yes	no	no	no	no	no	no	no	no	no	no	no	no	no	no	no	no	no	no	no	1		not on ART	CIN1	never	yes	>350	350+	427	747	no	no	no	no	no	no	no	no	no
S0606H	745	227184	1	no	yes	no	no	no	yes	yes	no	no	no	no	yes	no	no	yes	no	no	no	no	no	yes	yes	no	no	no	yes	no	1		not on ART	CIN2	never	yes	>350	350+	409	447	no	yes	no	no	yes	no	yes	no	no
S0607G	708	2391	1	no	yes	no	no	yes	no	yes	yes	no	no	no	yes	yes	no	yes	no	no	no	no	no	no	no	no	yes	no	yes	no	1		not on ART	CIN3	never	yes	>350	350+	466	431	no	no	no	no	no	no	no	no	no
S0608F	1282	402	1	yes	no	no	no	no	no	yes	no	no	no	no	no	yes	yes	no	no	yes	no	no	yes	no	no	no	no	no	no	yes	1		not on ART	CIN1	never	yes	>350	350+	828	755	no	no	no	no	no	no	no	no	no
S0609E	537	8697	1	no	yes	no	no	no	yes	no	no	no	no	no	yes	no	no	no	no	no	no	no	no	no	no	no	no	no	no	no	1		not on ART	<CIN1	never	no	>350	350+	439	453	no	no	no	no	no	no	no	no	no
S0610R	653	20375	1	no	no	no	no	no	yes	no	no	no	no	no	no	no	no	no	no	no	no	no	no	no	no	no	no	no	no	no	1		not on ART	<CIN1	never	yes	>350	350+	652	569	yes	no	no	no	no	no	no	no	no
S0611P	547	335	1	no	yes	no	no	no	no	yes	no	no	no	no	no	no	no	no	no	no	yes	yes	yes	no	yes	no	no	yes	no	no	1		not on ART	<CIN1	never	yes	>350	350+	581	543	no	no	no	no	yes	no	no	no	no
S0612N	299	19467	1	no	no	no	no	no	yes	no	no	no	no	no	no	no	no	no	no	no	no	no	no	no	no	no	no	no	no	no	1		on ART after enrolment	<CIN1	never	yes	<=350	201-350	273	389	yes	no	no	no	no	no	no	no	no
S0613M	1035	2600	1	no	no	no	no	yes	no	no	no	no	no	no	no	no	no	no	no	no	no	no	no	no	no	no	no	no	no	no	1		not on ART	CIN1	never	yes	>350	350+	596	557	no	no	no	no	no	no	no	no	no
S0614L	472	514	1	no	no	no	no	no	yes	no	no	no	no	no	no	no	no	no	no	no	no	no	no	no	no	no	no	no	no	no	1		not on ART	<CIN1	never	yes	>350	350+	589	441	no	no	no	no	no	no	no	no	no
S0615K	469	28270	1	no	yes	no	no	no	no	no	no	no	no	no	yes	no	no	no	no	yes	no	no	no	no	no	no	no	no	no	no	1		not on ART	CIN1	ever	no	>350	350+	255	453	no	yes	no	no	no	no	no	no	no
S0616J	507	171518	0	no	no	no	no	no	no	no	no	no	no	no	no	no	no	no	no	no	no	no	no	no	no	no	no	no	no	no	0		not on ART	<CIN1	never	yes	>350	350+	425	532	no	no	no	no	no	no	no	no	yes
S0617H	326	44848	1	no	no	no	no	no	no	no	no	no	no	no	no	no	yes	no	no	no	no	no	no	no	no	no	no	no	no	no	1		not on ART	<CIN1	ever	no	<=350	201-350	286	363	no	no	no	no	no	no	no	no	no
S0618G	547	14128	1	no	yes	no	no	no	no	no	no	no	no	no	no	no	yes	no	no	no	no	no	no	no	no	no	no	no	no	no	1		not on ART		never	yes	>350	350+	469	440	no	no	no	no	no	no	no	yes	no
S0619F	344	167686	1	no	yes	no	no	no	no	yes	no	no	no	no	no	no	no	no	no	no	no	no	no	no	no	no	no	no	no	no	1		on ART after enrolment	CIN2	ever	yes	<=350	201-350	466	755	no	yes	no	no	no	no	yes	no	no
S0620T	541	3848	1	no	yes	no	no	yes	no	no	no	no	no	no	no	no	no	yes	no	no	no	no	no	no	no	no	no	no	no	no	1		not on ART	CIN1	ever	yes	>350	350+	417	548	no	yes	no	no	no	no	no	no	no
S0621R	309	39259	0	yes	no	no	no	no	no	no	no	no	no	no	no	no	no	yes	no	no	no	no	no	no	no	no	yes	no	no	no	1		not on ART	CIN2	never	yes	<=350	201-350	320	314	no	no	no	no	no	no	no	no	no
S0622P	519	39722	1	no	yes	no	no	no	no	no	yes	no	no	no	no	no	no	yes	no	no	no	no	no	no	no	no	no	no	no	no	1		not on ART	<CIN1	never	yes	>350	350+	471	346	no	yes	no	no	no	no	no	no	no
S0623N	356	5970	1	no	no	yes	no	no	no	no	no	no	no	no	no	no	yes	no	no	no	no	no	no	no	no	no	no	no	no	no	1		not on ART	CIN1	never	yes	>350	350+	302	332	no	no	yes	no	no	no	no	no	no
S0624M	582	6716	1	yes	yes	no	no	no	no	no	no	no	no	no	no	no	yes	no	no	no	no	no	no	yes	no	no	no	no	no	no	1		on ART after enrolment	CIN3	never	yes	>350	350+	65	563	yes	no	no	no	no	no	no	no	no
S0625L	927	40	1	no	no	no	no	yes	no	yes	no	no	no	no	no	no	no	no	no	no	no	no	no	no	no	no	no	no	no	no	1		not on ART	<CIN1	never	no	>350	350+	923		no	no	no	no	yes	no	yes	no	no
[truncated: 84 more columns]
